# Supplementary material for: Microgenomic Analysis in Skeletal Muscle: Expression Signatures of Individual Fast and Slow Myofibers
Source: PLoS One. 2011 Feb 22;6(2):e16807. doi: 10.1371/journal.pone.0016807 (PMC3043066; doi:10.1371/journal.pone.0016807)
Supplement: Dataset S1 — Expression data presented in the main paper. (XLS) [file pone.0016807.s003.xls]

## Sheet: Dataset 1 - Info
Chemello F. et al - Single cell analysis in skeletal muscle: expression profiles of individual fast and slow fibers
Dataset S1
Content:	Expression data presented in the main paper
Sheet Fig. 3 A	Log2 signal ratios values of microarray data (Heat map, Figure 3 A)
Sheet Fig. 4	Log2 signal ratios values of microarray data (Heat map, Figure 4)
Sheet Fig. 5 A	Log2 signal ratios values of microarray data (Heat map, Figure 5 A)
The number that follows the ± sign is a standard deviation (s.d.)
Note: in highly expressed genes the recorded pixel intensity was truncated when it reached the maximum value (65535) in one of both channels.
In those cases the ratios are in red color and the intensity values in the two channels are reported .

## Sheet: Fig3A
Gene Symbol	Gene Description	Gene ID	Probe ID	MyHC 2B	MyHC 1	Muscle
Atp6v0a2	ATPase, H+ transporting, lysosomal V0 subunit A2	21871	M000368_01	1.407 ± 0.483	1.874 ± 0.43	Positives
Cav3	caveolin 3	12391	M001370_01	1.126 ± 0.273	1.393 ± 0.353
Ckm	creatine kinase, muscle	12715	M000803_01	1.16 ± 0.908	1.185 ± 0.661
Dnajc8	DnaJ (Hsp40) homolog, subfamily C, member 8	68598	M009640_01	1.297 ± 0.34	1.512 ± 0.659
Dtna	dystrobrevin alpha	13527	M007048_01	1.059 ± 0.464	1.01 ± 0.641
Eif3e	eukaryotic translation initiation factor 3, subunit E	16341	M006924_01	0.766 ± 0.209	1.282 ± 0.714
Faf1	Fas-associated factor 1	14084	M001299_01	1.035 ± 0.394	1.198 ± 0.556
Foxn3	forkhead box N3	71375	M011026_01	1.198 ± 0.689	1.553 ± 0.721
Gsk3b	glycogen synthase kinase 3 beta	56637	M004648_01	1 ± 0.44	1.617 ± 0.497
Hsd17b10	hydroxysteroid (17-beta) dehydrogenase 10	15108	M002288_01	0.938 ± 0.287	1.065 ± 0.365
Jsrp1	junctional sarcoplasmic reticulum protein 1	71912	M010106_01	1.111 ± 0.571	1.153 ± 0.494
Map3k7ip2	MAPKKK 7 interacting protein 2	68652	M013422_01	1.61 ± 0.434	1.4 ± 0.304
Ndufb10	NADH dehydrogenase (ubiquinone) 1 beta subcomplex, 10	68342	M007247_01	0.831 ± 0.557	1.663 ± 0.347
Nek7	NIMA (never in mitosis gene a)-related expressed kinase 7	59125	M006442_01	1.111 ± 0.355	0.924 ± 0.329
Nfatc3	NFAT cytoplasmic, calcineurin-dependent 3	18021	M001076_01	1.426 ± 0.642	0.766 ± 0.639
Pdlim7	PDZ and LIM domain 7	67399	M007049_01	1.452 ± 0.556	0.932 ± 0.461
Pgam2	phosphoglycerate mutase 2	56012	M002724_01	1.163 ± 0.486	0.886 ± 0.549
Pink1	PTEN induced putative kinase 1	68943	M007477_01	0.901 ± 0.427	1.18 ± 0.497
Polr2c	polymerase (RNA) II (DNA directed) polypeptide C	20021	M000753_01	1.379 ± 0.558	0.919 ± 0.501
Psmd4	proteasome 26S subunit, non-ATPase, 4	19185	M000774_01	0.903 ± 0.28	1.221 ± 0.589
Rnasen	ribonuclease III, nuclear	14000	M009134_01	1.146 ± 0.691	1.06 ± 0.612
Tceal5	transcription elongation factor A (SII)-like 5	331532	M009884_01	0.887 ± 0.316	1.113 ± 0.382
Tmod4	tropomodulin 4	50874	M005591_01	1.183 ± 0.473	1.519 ± 0.41
Trim54	tripartite motif-containing 54	58522	M006424_01	1.161 ± 0.374	1.126 ± 0.214
Txn2	thioredoxin 2	56551	M001261_01	1.29 ± 0.817	1.038 ± 0.338
Gene Symbol	Gene Description	Gene ID	Probe ID	MyHC 2B	MyHC 1	Non muscle
Anxa1	annexin A1	16952	M007393_01	-3.281 ± 0.939	-3.01 ± 1.173	Negatives
Cav1	caveolin 1, caveolae protein	12389	M004189_01	-2.807 ± 0.846	-2.21 ± 0.811
Ccl4	chemokine (C-C motif) ligand 4	20303	M000414_01	-2.177 ± 0.983	-1.472 ± 0.861
Col14a1	collagen, type XIV, alpha 1	12818	M004924_01	-3.286 ± 0.954	-3.231 ± 0.626
Col8a1	collagen, type VIII, alpha 1	12837	M006524_01	-1.863 ± 0.852	-1.983 ± 1.418
Cxcl12	chemokine (C-X-C motif) ligand 12	20315	M000143_01	-2.528 ± 0.475	-2.137 ± 0.429
Dstn	destrin	56431	M004271_01	-2.279 ± 0.467	-1.716 ± 0.448
Eng	endoglin	13805	M001859_01	-2.626 ± 0.977	-2.077 ± 0.442
Esm1	endothelial cell-specific molecule 1	71690	M009700_01	-3.408 ± 0.874	-2.812 ± 0.717
F13a1	coagulation factor XIII, A1 subunit	74145	M007426_01	-2.786 ± 0.797	-2.363 ± 0.936
Fmod	fibromodulin	14264	M004936_01	-1.275 ± 0.485	-1.397 ± 0.942
Hbb-b1	hemoglobin, beta adult major chain	15129	M006659_01	-3.096 ± 0.923	-2.402 ± 0.599
Hif1a	hypoxia inducible factor 1, alpha subunit	15251	M006839_01	-2.685 ± 0.474	-2.125 ± 0.385
Igfbp6	insulin-like growth factor binding protein 6	16012	M003573_01	-3.008 ± 0.295	-2.869 ± 0.648
Lum	lumican	17022	M003292_01	-3.113 ± 0.492	-2.574 ± 0.603
Mgp	matrix Gla protein	17313	M005703_01	-2.312 ± 0.507	-2.586 ± 1.309
Pf4	platelet factor 4	56744	M003810_01	-3.122 ± 0.636	-2.876 ± 0.718
Pparg	peroxisome proliferator activated receptor gamma	19016	M001054_01	-1.78 ± 2.333	-1.626 ± 0.499
Rnase4	ribonuclease, RNase A family 4	58809	M006427_01	-4.124 ± 1.045	-3.654 ± 1.03
S100a6	S100 calcium binding protein A6 (calcyclin)	20200	M000388_01	-2.772 ± 0.929	-2.111 ± 0.68
Serping1	serine (or cysteine) peptidase inhibitor, clade G, member 1	12258	M004840_01	-3.039 ± 0.449	-2.218 ± 0.611
Tjp1	tight junction protein 1	21872	M001548_01	-2.954 ± 0.43	-2.337 ± 0.553
Tmod3	tropomodulin 3	50875	M004815_01	-2.775 ± 0.574	-2.68 ± 1.273
Tnmd	tenomodulin	64103	M010299_01	-3.283 ± 0.562	-3.172 ± 1.059
Wif1	Wnt inhibitory factor 1	24117	M004589_01	-3.611 ± 0.713	-3.425 ± 0.517

## Sheet: Fig4
Gene Symbol	Gene Description	Gene ID	Probe ID	MyHC 2B	MyHC 1	Gene ontology	Ch1 (2B)	Ch1 (1)
Sarcomeric proteins (slow)
Acta1	actin, alpha 1, skeletal muscle	11459	M005819_01	0.551 ± 0.634	1.42 ± 0.864	thin filaments	65535 ± 6221	65535 ± 21509
Actn2	actinin alpha 2	11472	M007297_01	-1.031 ± 0.508	0.512 ± 0.862	Z-disc	38883 ± 21967	65535 ± 23841
Cryab	crystallin, alpha B	12955	M000059_01	0.109 ± 0.614	0.76 ± 0.894	Z-disc	42793 ± 23031	65535 ± 20290
Hspb1	heat shock protein 1	15507	M002913_01	0.09 ± 0.429	1.328 ± 0.49	Z-disc
Itgb1bp2	integrin beta 1 binding protein 2	26549	M005209_01	0.536 ± 0.226	1.33 ± 0.434	Z-disc
Murc	muscle-related coiled-coil protein	68016	M011435_01	0.467 ± 0.344	1.108 ± 0.562	Z-disc
Myh3	myosin, heavy polypeptide 3, skeletal muscle, embryonic	17883	M006472_01	-2.931 ± 0.571	0.378 ± 0.974	thick filaments
Myh6	myosin, heavy polypeptide 6, cardiac muscle, alpha	17888	M007065_01	0.311 ± 0.551	0.98 ± 0.594	thick filaments	65535 ± 23783	65535 ± 25352
Myh7	myosin, heavy polypeptide 7, cardiac muscle, beta	140781	M004825_01	-0.637 ± 0.651	1.464 ± 1.058	thick filaments	34673 ± 23057	65535 ± 20670
Myh7	myosin, heavy polypeptide 7, cardiac muscle, beta	140781	M006511_01	-0.872 ± 0.591	1.306 ± 0.812	thick filaments	35787 ± 18579	65535 ± 28313
Myl2	myosin, light polypeptide 2, regulatory, cardiac, slow	17906	M000572_01	-0.62 ± 0.334	0.177 ± 0.868	thick filaments	65535 ± 8887	65535 ± 1121
Myl3	myosin, light polypeptide 3	17897	M003336_01	-2.205 ± 1.218	1.147 ± 1.146	thick filaments	15797 ± 23453	65535 ± 24002
Myot	myotilin	58916	M006430_01	-0.075 ± 0.272	1.044 ± 0.53	Z-disc
Myoz2	myozenin 2	59006	M004832_01	-1.077 ± 1.105	0.915 ± 0.41	Z-disc	14371 ± 8531	65535 ± 0
Smpx	small muscle protein, X-linked	66106	M011506_01	-0.023 ± 0.987	0.914 ± 0.829	M-line
Smtnl1	smoothelin-like 1	68678	M009314_01	-3.05 ± 0.603	0.786 ± 0.298	Z-disc
Tnnc1	troponin C, cardiac/slow skeletal	21924	M000218_01	-0.438 ± 0.448	0.22 ± 0.781	thin filaments	65535 ± 23587	65535 ± 16610
Tnni1	troponin I, skeletal, slow 1	21952	M004770_01	-1.517 ± 0.597	2.002 ± 0.524	thin filaments
Tnnt1	troponin T1, skeletal, slow	21955	M000217_01	-0.625 ± 0.622	1.247 ± 0.964	thin filaments	65535 ± 17877	65535 ± 20606
Tnnt2	troponin T2, cardiac	21956	M000186_01	-1.35 ± 0.849	1.133 ± 0.494	thin filaments
Tpm2	tropomyosin 2, beta	22004	M000191_01	-0.521 ± 0.655	0.929 ± 0.545	thin filaments
Xirp1	xin actin-binding repeat containing 1	22437	M002625_01	0.248 ± 0.64	1.081 ± 0.479	Z-disc
Sarcomeric proteins (fast)
Actn3	actinin alpha 3	11474	M002107_01	0.363 ± 0.649	-0.761 ± 0.858	Z-disc	65535 ± 693	23740 ± 16568
Mybph	myosin binding protein H	53311	M001670_01	1.335 ± 0.626	0.08 ± 0.901	thick filaments
Myh4	myosin, heavy polypeptide 4, skeletal muscle	17884	M009524_01	1.121 ± 0.733	-0.143 ± 1.061	thick filaments	65535 ± 11454	20826 ± 23501
Myh8	myosin, heavy polypeptide 8, skeletal muscle, perinatal	17885	M000962_01	1.598 ± 0.386	-0.474 ± 0.369	thick filaments
Myl7	myosin, light polypeptide 7, regulatory	17898	M010368_01	0.436 ± 0.572	-0.043 ± 0.744	thick filaments
Myom2	myomesin 2	17930	M002642_01	1.437 ± 0.604	-0.105 ± 0.553	M-line
Myoz1	myozenin 1	59011	M003795_01	1.49 ± 0.395	-1.326 ± 0.707	Z-disc	65535 ± 17613	19746 ± 20962
Pak1	p21 protein (Cdc42/Rac)-activated kinase 1	18479	M005611_01	1.252 ± 0.837	-0.094 ± 0.992	Z-disc
Pdlim3	PDZ and LIM domain 3	53318	M002331_01	0.873 ± 0.472	0.008 ± 0.49	Z-disc
Ppp3ca	protein phosphatase 3, catalytic subunit, alpha isoform	19055	M000088_01	1.008 ± 0.563	0.281 ± 0.491	Z-disc
Tmod1	tropomodulin 1	21916	M011496_01	1.1 ± 0.606	-0.203 ± 0.919	Z-disc
Tnnc2	troponin C2, fast	21925	M006959_01	1.218 ± 0.647	0.414 ± 0.603	thin filaments
Tnni2	troponin I, skeletal, fast 2	21953	M000684_01	0.838 ± 0.995	-0.791 ± 0.648	thin filaments	65535 ± 0	65535 ± 21722
Tnnt3	troponin T3, skeletal, fast	21957	M003013_01	1.323 ± 0.653	-0.869 ± 0.895	thin filaments
Vcl	vinculin	22330	M002819_01	1.13 ± 0.274	0.178 ± 0.467	Z-disc
Calcium signaling
Atp2a1	ATPase, Ca++ transporting, cardiac muscle, fast twitch 1	11937	M004705_01	0.615 ± 0.641	0.38 ± 0.492	sarcoplasmic reticulum membrane	65535 ± 20896	18052 ± 23391
Atp2a2	ATPase, Ca++ transporting, cardiac muscle, slow twitch 2	11938	M005109_01	-1.452 ± 0.929	1.048 ± 0.832	sarcoplasmic reticulum membrane
Casq1	calsequestrin 1	12372	M002814_01	1.388 ± 0.708	0.455 ± 0.719	sarcoplasmic reticulum lumen
Casq2	calsequestrin 2	12373	M003059_01	-1.638 ± 0.761	1.213 ± 0.626	sarcoplasmic reticulum lumen
Itpr1	inositol 1,4,5-triphosphate receptor 1	16438	M007009_01	-0.512 ± 0.422	-2.547 ± 0.526	sarcoplasmic reticulum membrane
Pvalb	parvalbumin	19293	M000959_01	1.128 ± 0.648	-1.561 ± 0.673	calcium binding
Calm3	calmodulin 3	12315	M000364_01	1.011 ± 0.245	0.285 ± 0.322	calcium binding
Nuclear proteins
Ankrd2	ankyrin repeat domain 2 (stretch responsive muscle)	56642	M006377_01	-0.693 ± 0.692	0.403 ± 0.55	nucleus, sarcomere	28463 ± 18751	65535 ± 5263
Csrp3	cysteine and glycine-rich protein 3	13009	M003184_01	-0.654 ± 0.401	1.097 ± 0.37	nucleus, Z disc
Fhl1	four and a half LIM domains 1	14199	M001086_01	-0.829 ± 0.568	0.652 ± 1.008	nuclear protein	53796 ± 15021	65535 ± 20197
Fhl2	four and a half LIM domains 2	14200	M002253_01	-1.012 ± 0.622	0.351 ± 0.889	nucleus, Z disc
Hist2h2aa1	histone cluster 2, H2aa1	15267	M003083_01	-0.536 ± 0.555	1.183 ± 0.512	nucleus
LOC100044104	similar to T-box 1	100044104	M011796_01	0.572 ± 0.42	-1.402 ± 0.48	DNA binding
Myf5	myogenic factor 5	17877	M006840_01	-0.884 ± 0.978	0.57 ± 0.509	nuclear transcription factor
Nfatc2	NFAT, cytoplasmic, calcineurin-dependent 2	18019	M006175_01	-0.732 ± 0.457	-0.024 ± 0.335	nuclear transcription factor
Pdlim1	PDZ and LIM domain 1 (elfin)	54132	M002117_01	-1.727 ± 0.658	1.488 ± 0.399	regulation of transcription
Ppara	peroxisome proliferator activated receptor alpha	19013	M000494_01	-0.503 ± 0.772	0.963 ± 0.486	regulation of transcription
Ppargc1a	PPAR, gamma, coactivator 1 alpha	19017	M002706_01	0.401 ± 0.613	1.184 ± 0.918	nuclear protein
Sos2	son of sevenless homolog 2 (Drosophila)	20663	M001311_01	0.642 ± 0.288	-0.655 ± 0.557	DNA binding

## Sheet: Fig5A
PAM ID	Gene Symbol	Gene Description	Gene ID	Probe ID	MyHC 2B	MyHC 1	Ch1 (2B)	Ch1 (1)
1	Smtnl1	smoothelin-like 1	68678	M009314_01	-3.05 ± 0.603	0.786 ± 0.298
4	Myh6	myosin, heavy polypeptide 6, cardiac muscle, alpha	17888	M001313_01	-2.469 ± 0.512	1.177 ± 0.476
6	Hs1bp3	HCLS1 binding protein 3	58240	M004909_01	-2.584 ± 0.766	1.567 ± 0.511	11827 ± 14374	65535 ± 21560
7	Pcp4l1	Purkinje cell protein 4-like 1	66425	M008493_01	-2.763 ± 0.413	0.889 ± 0.638
8	Shisa5	shisa homolog 5 (Xenopus laevis)	66940	M013267_01	-2.425 ± 0.447	0.495 ± 0.413
9	Wars	tryptophanyl-tRNA synthetase	22375	M004813_01	-1.852 ± 0.69	1.714 ± 0.513
11	Lrrn1	leucine rich repeat protein 1, neuronal	16979	M001716_01	-2.692 ± 0.547	1.45 ± 0.778
14	Lmod2	leiomodin 2 (cardiac)	93677	M008397_01	-2.61 ± 0.936	1.099 ± 0.511
15	Olfr747	olfactory receptor 747	258264	M006059_01	-3.458 ± 0.616	0.304 ± 0.915	4046 ± 1872	65535 ± 10562
16	Pdlim1	PDZ and LIM domain 1 (elfin)	54132	M002117_01	-1.727 ± 0.658	1.488 ± 0.399
17	Khdrbs3	KH domain containing, RNA binding, signal transduction associated 3	13992	M003213_01	-2.156 ± 0.55	1.114 ± 0.465
18	Tnni1	troponin I, skeletal, slow 1	21952	M004770_01	-1.517 ± 0.597	2.002 ± 0.524
19	St8sia3	ST8 alpha-N-acetyl-neuraminide alpha-2,8-sialyltransferase 3	20451	M004945_01	-2.44 ± 0.829	1.54 ± 0.704
20	Prkd1	protein kinase D1	18760	M000313_01	-1.838 ± 1.139	1.856 ± 0.499
21	Apol6	apolipoprotein L 6	71939	M009387_01	-3.381 ± 1.294	0.776 ± 0.905
22	Pex3	peroxisomal biogenesis factor 3	56535	M004921_01	-1.508 ± 0.733	1.766 ± 0.551
23	Ctla4	cytotoxic T-lymphocyte-associated protein 4	12477	M000121_01	-1.082 ± 0.881	2.143 ± 0.519
24	C1qb	complement component 1, q subcomponent, beta polypeptide	12260	M000894_01	-2.493 ± 0.792	1.127 ± 0.698
26	Dci	dodecenoyl-Coenzyme A delta isomerase (3,2 trans-enoyl-Coenyme A isomerase)	13177	M004741_01	-1.183 ± 0.666	1.699 ± 0.521
29	Myh3	myosin, heavy polypeptide 3, skeletal muscle, embryonic	17883	M006472_01	-2.931 ± 0.571	0.378 ± 0.974
30	Casq2	calsequestrin 2	12373	M003059_01	-1.638 ± 0.761	1.213 ± 0.626
31	Sorbs1	sorbin and SH3 domain containing 1	20411	M004292_01	-2.535 ± 0.801	0.345 ± 0.52
34	Enah	enabled homolog (Drosophila)	13800	M001914_01	-1.356 ± 0.537	1.627 ± 0.647
35	Ccdc46	coiled-coil domain containing 46	76380	M013125_01	-1.755 ± 0.503	0.627 ± 0.328
36	Gbp8	guanylate-binding protein 8	76074	M007958_01	-2.474 ± 0.894	0.708 ± 0.619
38	Dgat2	diacylglycerol O-acyltransferase 2	67800	M013171_01	-2.393 ± 0.497	0.251 ± 0.511	5954 ± 3239	65535 ± 17360
41	Lgi1	leucine-rich repeat LGI family, member 1	56839	M006386_01	-1.453 ± 0.521	1.355 ± 0.422
42	Hspa1a	heat shock protein 1A	193740	M005771_01	-3.113 ± 0.971	0.34 ± 1.002	4435 ± 2869	65535 ± 4003
43	Ift81	intraflagellar transport 81 homolog (Chlamydomonas)	12589	M002628_01	-1.517 ± 0.543	0.909 ± 0.545
44	Clcn2	chloride channel 2	12724	M004897_01	-1.037 ± 0.841	1.636 ± 0.527
45	Mgst1	microsomal glutathione S-transferase 1	56615	M007389_01	-2.365 ± 0.647	0.144 ± 0.415
46	Aox1	aldehyde oxidase 1	11761	M003996_01	-2.4 ± 0.716	0.512 ± 0.69
47	Nfx1	nuclear transcription factor, X-box binding 1	74164	M006183_01	-2.019 ± 0.427	1.117 ± 0.449
49	Pla2g12a	phospholipase A2, group XIIA	66350	M007784_01	-1.523 ± 1.04	1.052 ± 0.597
52	Qk	quaking	19317	M006665_01	-2.785 ± 0.408	-0.33 ± 0.55
54	Slit3	slit homolog 3 (Drosophila)	20564	M004621_01	-0.927 ± 0.823	2.036 ± 0.689
55	Pqlc1	PQ loop repeat containing 1	66943	M008806_01	-1.025 ± 0.46	1.152 ± 0.464
2	Mstn	myostatin	17700	M001248_01	1.223 ± 0.516	-3.797 ± 0.971
3	Zfp672	zinc finger protein 672	319475	M009512_01	2.18 ± 0.298	-2.253 ± 0.7	65535 ± 24536	7837 ± 4866
5	Rps6kb1	ribosomal protein S6 kinase, polypeptide 1	72508	M009428_01	1.777 ± 0.553	-2.371 ± 0.733	65535 ± 18022	7999 ± 4837
10	Usp11	ubiquitin specific peptidase 11	236733	M009427_01	2.113 ± 0.397	-1.718 ± 0.898
12	Tmem167b	transmembrane protein 167B	67495	M009248_01	1.764 ± 0.36	-1.356 ± 0.521	65535 ± 24653	16705 ± 11475
13	Ptx3	pentraxin related gene	19288	M001733_01	1.242 ± 0.639	-2.246 ± 0.524
25	Izumo1	izumo sperm-egg fusion 1	73456	M009343_01	1.758 ± 0.269	-0.613 ± 0.297
27	Slc1a3	solute carrier family 1 (glial high affinity glutamate transporter), member 3	20512	M009310_01	0.812 ± 0.406	-1.959 ± 0.494
28	Fap	fibroblast activation protein	14089	M004955_01	0.592 ± 0.319	-2.033 ± 0.471
32	Elp4	elongation protein 4 homolog (S. cerevisiae)	77766	M009345_01	1.648 ± 0.472	-1.189 ± 0.577
33	Myoz1	myozenin 1	59011	M003795_01	1.49 ± 0.395	-1.326 ± 0.707	65535 ± 17613	19746 ± 20962
37	Myh8	myosin, heavy polypeptide 8, skeletal muscle, perinatal	17885	M000962_01	1.598 ± 0.386	-0.474 ± 0.369
39	C2cd2l	C2 calcium-dependent domain containing 2-like	71764	M009344_01	1.633 ± 0.317	-0.667 ± 0.463
40	Srebf1	sterol regulatory element binding transcription factor 1	20787	M009047_01	1.729 ± 0.447	-0.734 ± 0.457
48	Polk	polymerase (DNA directed), kappa	27015	M005853_01	-0.02 ± 0.589	-2.638 ± 0.69
50	Zmynd17	zinc finger, MYND domain containing 17	74843	M010647_01	1.172 ± 0.852	-1.797 ± 0.425
51	2610528E23Rik	RIKEN cDNA 2610528E23 gene	66497	M010405_01	0.943 ± 0.459	-1.685 ± 0.402
53	Kcng4	potassium voltage-gated channel, subfamily G, member 4	66733	M010067_01	1.725 ± 0.717	-1.421 ± 0.768
