# Supplementary material for: Microgenomic Analysis in Skeletal Muscle: Expression Signatures of Individual Fast and Slow Myofibers
Source: PLoS One. 2011 Feb 22;6(2):e16807. doi: 10.1371/journal.pone.0016807 (PMC3043066; doi:10.1371/journal.pone.0016807)
Supplement: Dataset S3 — Additional information for data presented in Table 2. (XLS) [file pone.0016807.s005.xls]

## Sheet: Dataset 3 - Info
Chemello F. et al - Single cell analysis in skeletal muscle: expression profiles of individual fast and slow fibers
Dataset S3
Content:	Additional information about data presented in Table 2
Sheet Most slow	Most significant genes overexpressed in type 1 fibres
Sheet All slow	Functional classification of genes overexpressed in type 1 fibres
Sheet Most fast	Most significant genes overexpressed in type 2B fibres
	Genes overexpressed in type 2B fibres were not significant or without ontology
The number that follows the ± sign is a standard deviation (s.d.)
Note: in highly expressed genes the recorded pixel intensity was truncated when it reached the maximum value (65535) in one of both channels.
In those cases the ratios are in red color and the intensity values in the two channels are reported .

## Sheet: Most slow
Most significant genes overexpressed in type 1 fibres
Gene Symbol	Gene Description	Gene ID	Probe ID	MyHC 2B	MyHC 1	Gene ontology	Ch1 (2B)	Ch1 (1)
Acta1	actin, alpha 1, skeletal muscle	11459	M005819_01	0.551 ± 0.634	1.42 ± 0.864	contractile fiber part	65535 ± 6221	65535 ± 21509
Actn2	actinin alpha 2	11472	M007297_01	-1.031 ± 0.508	0.512 ± 0.862	contractile fiber part	38883 ± 21967	65535 ± 23841
Ankrd2	ankyrin repeat domain 2 (stretch responsive muscle)	56642	M006377_01	-0.693 ± 0.692	0.403 ± 0.55	contractile fiber part	28463 ± 18751	65535 ± 5263
Csrp3	cysteine and glycine-rich protein 3	13009	M003184_01	-0.654 ± 0.401	1.097 ± 0.37	contractile fiber part
Fhl2	four and a half LIM domains 2	14200	M002253_01	-1.012 ± 0.622	0.351 ± 0.889	contractile fiber part
Flnc	filamin C, gamma	68794	M009705_01	-0.588 ± 0.393	0.176 ± 0.517	contractile fiber part
Hspb1	heat shock protein 1	15507	M002913_01	0.09 ± 0.429	1.328 ± 0.49	contractile fiber part
Myh13	myosin, heavy polypeptide 13, skeletal muscle	544791	M006865_01	-0.313 ± 0.646	0.77 ± 0.78	contractile fiber part
Myh3	myosin, heavy polypeptide 3, skeletal muscle, embryonic	17883	M006472_01	-2.931 ± 0.571	0.378 ± 0.974	contractile fiber part
Myh7	myosin, heavy polypeptide 7, cardiac muscle, beta	140781	M006511_01	-0.872 ± 0.591	1.306 ± 0.812	contractile fiber part	35787 ± 18579	65535 ± 28313
Myh7	myosin, heavy polypeptide 7, cardiac muscle, beta	140781	M004825_01	-0.637 ± 0.651	1.464 ± 1.058	contractile fiber part	34673 ± 23057	65535 ± 20670
Myh7	myosin, heavy polypeptide 7, cardiac muscle, beta	140781	M006471_01	-0.832 ± 0.828	0.282 ± 1.1	contractile fiber part	65535 ± 18803	65535 ± 22995
Myl3	myosin, light polypeptide 3	17897	M003336_01	-2.205 ± 1.218	1.147 ± 1.146	contractile fiber part	15797 ± 23453	65535 ± 24002
Myot	myotilin	58916	M006430_01	-0.075 ± 0.272	1.044 ± 0.53	contractile fiber part
Myoz2	myozenin 2	59006	M004832_01	-1.077 ± 1.105	0.915 ± 0.41	contractile fiber part	14371 ± 8531	65535 ± 0
Slmap	sarcolemma associated protein	83997	M009580_01	-1.397 ± 0.539	1.231 ± 0.531	contractile fiber part
Smtnl1	smoothelin-like 1	68678	M009314_01	-3.05 ± 0.603	0.786 ± 0.298	contractile fiber part
Spnb2	spectrin beta 2	20742	M006148_01	-1.089 ± 0.978	1.434 ± 0.627	contractile fiber part
Tnnc1	troponin C, cardiac/slow skeletal	21924	M000218_01	-0.438 ± 0.448	0.22 ± 0.781	contractile fiber part	65535 ± 23587	65535 ± 16610
Tnni1	troponin I, skeletal, slow 1	21952	M004770_01	-1.517 ± 0.597	2.002 ± 0.524	contractile fiber part
Tnnt1	troponin T1, skeletal, slow	21955	M000217_01	-0.625 ± 0.622	1.247 ± 0.964	contractile fiber part	65535 ± 17877	65535 ± 20606
Tnnt2	troponin T2, cardiac	21956	M000186_01	-1.35 ± 0.849	1.133 ± 0.494	contractile fiber part
Tpm2	tropomyosin 2, beta	22004	M000191_01	-0.521 ± 0.655	0.929 ± 0.545	contractile fiber part
0610012H03Rik	RIKEN cDNA 0610012H03 gene	74088	M010291_01	-0.629 ± 1.754	0.291 ± 1.331	mitochondrion
Aatk	apoptosis-associated tyrosine kinase	11302	M002261_01	-2.908 ± 0.773	-1.34 ± 0.722	mitochondrion
Acadl	acyl-Coenzyme A dehydrogenase, long-chain	11363	M007001_01	-0.509 ± 0.576	0.299 ± 0.621	mitochondrion
Acadm	acyl-Coenzyme A dehydrogenase, medium chain	11364	M002680_01	-0.886 ± 0.245	0.06 ± 0.446	mitochondrion
Acsl1	acyl-CoA synthetase long-chain family member 1	14081	M004277_01	-0.481 ± 0.459	0.461 ± 0.348	mitochondrion
Aldh2	aldehyde dehydrogenase 2, mitochondrial	11669	M000913_01	-0.555 ± 0.837	0.179 ± 0.278	mitochondrion
Atp5h	ATP synthase, H+ transporting, mitochondrial F0 complex, subunit d	71679	M013270_01	-0.849 ± 0.947	1.121 ± 0.494	mitochondrion
Atp5k	ATP synthase, H+ transporting, mitochondrial F1F0 complex, subunit e	11958	M005527_01	-0.444 ± 0.601	0.541 ± 0.453	mitochondrion
Atp5k	ATP synthase, H+ transporting, mitochondrial F1F0 complex, subunit e	11958	M003337_01	0.093 ± 0.497	1.223 ± 0.446	mitochondrion
Bad	BCL2-associated agonist of cell death	12015	M001576_01	-0.921 ± 0.454	-0.166 ± 0.355	mitochondrion
Bnip3	BCL2/adenovirus E1B interacting protein 3	12176	M000742_01	-0.927 ± 0.359	0.674 ± 0.615	mitochondrion
Cabc1	chaperone, ABC1 activity of bc1 complex like (S. pombe)	67426	M008571_01	-0.728 ± 0.464	0.263 ± 0.448	mitochondrion
Cat	catalase	12359	M001497_01	-1.843 ± 0.793	0.328 ± 0.534	mitochondrion
Ccdc90a	coiled-coil domain containing 90A	76137	M007347_01	-1.144 ± 0.567	0.458 ± 0.45	mitochondrion
Cidea	cell death-inducing DNA fragmentation factor, alpha subunit-like effector A	12683	M000137_01	-0.339 ± 0.638	0.961 ± 0.624	mitochondrion
Clic4	chloride intracellular channel 4 (mitochondrial)	29876	M003680_01	-0.747 ± 0.558	0.175 ± 0.362	mitochondrion
Cox16	COX16 cytochrome c oxidase assembly homolog (S. cerevisiae)	66272	M011062_01	0.194 ± 0.497	1.038 ± 0.577	mitochondrion
Cox6a1	cytochrome c oxidase, subunit VI a, polypeptide 1	12861	M009996_01	-1.832 ± 0.568	-0.432 ± 0.339	mitochondrion
Cox7a1	cytochrome c oxidase, subunit VIIa 1	12865	M007355_01	0.184 ± 0.481	1.068 ± 0.497	mitochondrion
Cox7b	cytochrome c oxidase subunit VIIb	66142	M011554_01	-0.003 ± 0.309	0.864 ± 0.591	mitochondrion
Cox8a	cytochrome c oxidase, subunit VIIIa	12868	M002921_01	-1.708 ± 0.498	-0.514 ± 0.533	mitochondrion
Cpt2	carnitine palmitoyltransferase 2	12896	M004363_01	-0.123 ± 0.372	0.798 ± 0.438	mitochondrion
Cyc1	cytochrome c-1	66445	M008795_01	-0.418 ± 0.454	0.462 ± 0.918	mitochondrion	65535 ± 15381	65535 ± 26109
Dbi	diazepam binding inhibitor	13167	M000967_01	-0.631 ± 0.402	0.249 ± 0.455	mitochondrion
Dci	dodecenoyl-Coenzyme A delta isomerase (3,2 trans-enoyl-Coenyme A isomerase)	13177	M004741_01	-1.183 ± 0.666	1.699 ± 0.521	mitochondrion
Ech1	enoyl coenzyme A hydratase 1, peroxisomal	51798	M000729_01	-0.522 ± 0.533	0.216 ± 0.696	mitochondrion	31902 ± 19030	65535 ± 16997
Etfa	electron transferring flavoprotein, alpha polypeptide	110842	M008272_01	-0.324 ± 0.769	0.996 ± 0.472	mitochondrion
Etfdh	electron transferring flavoprotein, dehydrogenase	66841	M008570_01	-0.749 ± 0.274	0.663 ± 0.271	mitochondrion
Fars2	phenylalanine-tRNA synthetase 2 (mitochondrial)	69955	M007552_01	-0.349 ± 0.357	0.49 ± 0.378	mitochondrion
Frmd6	FERM domain containing 6	319710	M007021_01	-1.383 ± 0.49	-0.458 ± 0.438	mitochondrion
Gstk1	glutathione S-transferase kappa 1	76263	M008357_01	-0.145 ± 0.39	0.814 ± 0.433	mitochondrion
Hint2	histidine triad nucleotide binding protein 2	68917	M008143_01	0.204 ± 0.409	0.947 ± 0.22	mitochondrion
Hspa1a	heat shock protein 1A	193740	M005771_01	-3.113 ± 0.971	0.34 ± 1.002	mitochondrion	4435 ± 2869	65535 ± 4003
Hspd1	heat shock protein 1 (chaperonin)	15510	M000630_01	-0.628 ± 0.402	0.231 ± 0.508	mitochondrion
LOC100046120	similar to clusterin	100046120	M006328_01	-1.205 ± 0.58	0.986 ± 0.292	mitochondrion
Mcee	methylmalonyl CoA epimerase	73724	M007275_01	-0.446 ± 0.462	1.07 ± 0.313	mitochondrion
Mgst1	microsomal glutathione S-transferase 1	56615	M007389_01	-2.365 ± 0.647	0.144 ± 0.415	mitochondrion
Mtfr1	mitochondrial fission regulator 1	67472	M012986_01	-0.118 ± 0.275	0.582 ± 0.415	mitochondrion
Ndufaf4	NADH dehydrogenase (ubiquinone) 1 alpha subcomplex, assembly factor 4	68493	M008734_01	-0.485 ± 0.814	0.355 ± 0.383	mitochondrion
Ndufb3	NADH dehydrogenase (ubiquinone) 1 beta subcomplex 3	66495	M006973_01	-0.087 ± 0.478	0.891 ± 0.472	mitochondrion
Ndufb7	NADH dehydrogenase (ubiquinone) 1 beta subcomplex, 7	66916	M008908_01	-0.375 ± 0.575	0.761 ± 0.442	mitochondrion
Nln	neurolysin (metallopeptidase M3 family)	75805	M007868_01	-1.232 ± 0.711	0.044 ± 0.489	mitochondrion
Nol3	nucleolar protein 3 (apoptosis repressor with CARD domain)	78688	M010432_01	0.045 ± 0.344	0.85 ± 0.706	mitochondrion
Pdk4	pyruvate dehydrogenase kinase, isoenzyme 4	27273	M002657_01	-1.125 ± 1.027	1.9 ± 0.534	mitochondrion
Pnkd	paroxysmal nonkinesiogenic dyskinesia	56695	M007174_01	0.19 ± 0.452	1.35 ± 0.356	mitochondrion
Slc25a13	solute carrier family 25 (mitochondrial carrier, adenine nucleotide translocator), member 13	50799	M003859_01	-1.849 ± 1.334	0.563 ± 0.593	mitochondrion
Slc25a15	solute carrier family 25 (mitochondrial carrier ornithine transporter), member 15	18408	M006577_01	-0.794 ± 1.089	0.666 ± 0.82	mitochondrion
Slc25a33	solute carrier family 25, member 33	70556	M009951_01	-0.021 ± 0.331	1.293 ± 0.616	mitochondrion
Slc25a35	solute carrier family 25, member 35	71998	M009544_01	-1.171 ± 1.049	0.024 ± 0.473	mitochondrion
Slc25a36	solute carrier family 25, member 36	192287	M011409_01	-1.553 ± 0.338	-0.056 ± 0.493	mitochondrion
Slit3	slit homolog 3 (Drosophila)	20564	M004621_01	-0.927 ± 0.823	2.036 ± 0.689	mitochondrion
Suclg2	succinate-Coenzyme A ligase, GDP-forming, beta subunit	20917	M004673_01	0.326 ± 0.526	1.516 ± 0.614	mitochondrion
Ung	uracil DNA glycosylase	22256	M000508_01	-0.43 ± 0.476	0.31 ± 0.452	mitochondrion
D10Ertd322e	DNA segment, Chr 10, ERATO Doi 322, expressed	67270	M009011_01	-0.127 ± 0.345	0.792 ± 0.569	mitochondrion/ribosome	65535 ± 12315	64917 ± 26343
Mrp63	mitochondrial ribosomal protein 63	67840	M009063_01	-1.567 ± 0.843	-0.655 ± 0.626	mitochondrion/ribosome
Mrpl27	mitochondrial ribosomal protein L27	94064	M009478_01	-0.13 ± 0.615	0.656 ± 0.592	mitochondrion/ribosome
Mrpl33	mitochondrial ribosomal protein L33	66845	M009057_01	-0.205 ± 0.374	0.965 ± 0.341	mitochondrion/ribosome
Mrpl54	mitochondrial ribosomal protein L54	66047	M009995_01	0.172 ± 0.544	1.078 ± 0.32	mitochondrion/ribosome
Mrps9	mitochondrial ribosomal protein S9	69527	M009674_01	-0.844 ± 0.493	0.012 ± 0.556	mitochondrion/ribosome
Maged2	melanoma antigen, family D, 2	80884	M007792_01	-0.545 ± 0.847	0.108 ± 0.617	ribosome
Reep6	receptor accessory protein 6	70335	M004164_01	-0.404 ± 0.814	0.458 ± 0.621	ribosome
Rpl19	ribosomal protein L19	19921	M004547_01	-0.124 ± 0.45	0.894 ± 0.341	ribosome
Rpl37a	ribosomal protein L37a	19981	M007662_01	0.232 ± 0.496	1.267 ± 0.769	ribosome
Rps13	ribosomal protein S13	68052	M007390_01	-0.507 ± 0.382	0.679 ± 0.716	ribosome
Rps8	ribosomal protein S8	20116	M007047_01	0.116 ± 0.576	1.102 ± 0.563	ribosome
Ubc	ubiquitin C	22190	M006892_01	0.077 ± 0.535	1.11 ± 0.411	ribosome
0610010K14Rik	RIKEN cDNA 0610010K14 gene	104457	M010933_01	-0.711 ± 0.355	0.105 ± 0.281	significant
1190002H23Rik	RIKEN cDNA 1190002H23 gene	66214	M008944_01	-1.014 ± 0.321	-0.058 ± 0.475	significant
2210012G02Rik	RIKEN cDNA 2210012G02 gene	66526	M007301_01	-0.771 ± 0.492	0.181 ± 0.634	significant
2410022L05Rik	RIKEN cDNA 2410022L05 gene	66423	M008756_01	-0.052 ± 0.381	0.915 ± 0.408	significant
Abo	ABO blood group (transferase A, alpha 1-3-N-acetylgalactosaminyltransferase, transferase B, alpha 1-3-galactosyltransferase)	80908	M012824_01	-1.668 ± 0.825	-0.451 ± 0.787	significant
Acot1	acyl-CoA thioesterase 1	26897	M000683_01	-0.078 ± 0.621	0.575 ± 0.672	significant
Adm	adrenomedullin	11535	M000521_01	-0.18 ± 1.357	-1.584 ± 0.585	significant
Anxa2	annexin A2	12306	M000172_01	-1.242 ± 0.946	-0.435 ± 0.383	significant
Aox1	aldehyde oxidase 1	11761	M003996_01	-2.4 ± 0.716	0.512 ± 0.69	significant
Ap1b1	adaptor protein complex AP-1, beta 1 subunit	11764	M004391_01	0.155 ± 0.54	1.05 ± 0.449	significant
Ap4b1	adaptor-related protein complex AP-4, beta 1	67489	M008805_01	-0.79 ± 0.276	0.637 ± 0.35	significant
Apbb1ip	amyloid beta (A4) precursor protein-binding, family B, member 1 interacting protein	54519	M002976_01	-1.473 ± 1.278	-0.217 ± 0.919	significant
Arf4	ADP-ribosylation factor 4	11843	M000559_01	-2.125 ± 1.176	-0.697 ± 0.629	significant
Arpp21	cyclic AMP-regulated phosphoprotein, 21	74100	M009261_01	-0.911 ± 1.125	-0.062 ± 0.49	significant
Asf1a	ASF1 anti-silencing function 1 homolog A (S. cerevisiae)	66403	M008644_01	-0.303 ± 0.391	0.541 ± 0.403	significant
Aspa	aspartoacylase	11484	M007577_01	-1.107 ± 0.51	0.218 ± 0.419	significant
Atg10	autophagy-related 10 (yeast)	66795	M011314_01	-0.943 ± 0.726	0.407 ± 0.331	significant
Atp2a2	ATPase, Ca++ transporting, cardiac muscle, slow twitch 2	11938	M005109_01	-1.452 ± 0.929	1.048 ± 0.832	significant
Azi2	5-azacytidine induced gene 2	27215	M000749_01	-0.689 ± 0.572	0.614 ± 0.554	significant
B4galt2	UDP-Gal:betaGlcNAc beta 1,4- galactosyltransferase, polypeptide 2	53418	M003984_01	-1.565 ± 1.025	-0.015 ± 0.55	significant
Bag1	BCL2-associated athanogene 1	12017	M000209_01	0.247 ± 0.717	1.241 ± 0.605	significant
Bcl2l14	BCL2-like 14 (apoptosis facilitator)	66813	M010264_01	-0.882 ± 0.532	0.154 ± 0.414	significant
Car3	carbonic anhydrase 3	12350	M000092_01	-1.103 ± 0.943	1.828 ± 0.697	significant	3784 ± 2104	65535 ± 18352
Carhsp1	calcium regulated heat stable protein 1	52502	M011549_01	-1.654 ± 0.863	0.285 ± 0.524	significant
Casp12	caspase 12	12364	M005064_01	-0.386 ± 0.742	0.452 ± 0.438	significant
Casp6	caspase 6	12368	M004255_01	-1.151 ± 1.864	0.03 ± 0.54	significant
Casq2	calsequestrin 2	12373	M003059_01	-1.638 ± 0.761	1.213 ± 0.626	significant
Ccdc59	coiled-coil domain containing 59	52713	M009332_01	-1.216 ± 0.451	-0.287 ± 0.402	significant
Ccdc80	coiled-coil domain containing 80	67896	M013215_01	-3.195 ± 0.568	-1.279 ± 0.545	significant
Cct7	chaperonin containing Tcp1, subunit 7 (eta)	12468	M000282_01	-0.122 ± 0.619	1.065 ± 0.432	significant
Cd2bp2	CD2 antigen (cytoplasmic tail) binding protein 2	70233	M008498_01	-0.405 ± 0.361	0.339 ± 0.261	significant
Cd36	CD36 antigen	12491	M003268_01	-2.326 ± 0.803	0.274 ± 0.351	significant
Cdc37l1	cell division cycle 37 homolog (S. cerevisiae)-like 1	67072	M010821_01	-0.107 ± 0.317	1.064 ± 0.365	significant
Cdc42ep2	CDC42 effector protein (Rho GTPase binding) 2	104252	M009585_01	-0.094 ± 0.448	0.605 ± 0.588	significant
Cdkn1a	cyclin-dependent kinase inhibitor 1A (P21)	12575	M009419_01	-1.862 ± 0.765	-0.534 ± 0.786	significant
Cfb	complement factor B	14962	M000193_01	0.06 ± 0.3	1.096 ± 0.334	significant
Chodl	chondrolectin	246048	M010798_01	-1.283 ± 0.697	-0.422 ± 0.423	significant
Clns1a	chloride channel, nucleotide-sensitive, 1A	12729	M003583_01	-0.464 ± 0.619	0.386 ± 0.419	significant
Cnn3	calponin 3, acidic	71994	M007742_01	-2.515 ± 0.945	-1.559 ± 0.28	significant
Cstb	cystatin B	13014	M002130_01	-0.154 ± 0.417	0.483 ± 0.812	significant
Ctla4	cytotoxic T-lymphocyte-associated protein 4	12477	M000121_01	-1.082 ± 0.881	2.143 ± 0.519	significant
Ctsl	cathepsin L	13039	M000290_01	-0.08 ± 0.491	1.144 ± 0.351	significant	32875 ± 19820	65535 ± 20327
Cul7	cullin 7	66515	M011864_01	-0.712 ± 0.907	0.138 ± 0.37	significant
Cyp2c29	cytochrome P450, family 2, subfamily c, polypeptide 29	13095	M003442_01	-0.127 ± 0.473	-0.01 ± 0.608	significant
Cyp2c38	cytochrome P450, family 2, subfamily c, polypeptide 38	13097	M005037_01	-1.372 ± 0.306	-0.071 ± 0.655	significant
Cyth2	cytohesin 2	19158	M003311_01	-0.791 ± 0.609	0.008 ± 0.506	significant
Dapk2	death-associated protein kinase 2	13143	M004947_01	-0.331 ± 1.754	0.605 ± 0.588	significant
Ddt	D-dopachrome tautomerase	13202	M002121_01	-0.761 ± 0.509	0.587 ± 0.416	significant
Ddx5	DEAD (Asp-Glu-Ala-Asp) box polypeptide 5	13207	M003312_01	-0.611 ± 0.767	0.367 ± 0.531	significant
Decr2	2-4-dienoyl-Coenzyme A reductase 2, peroxisomal	26378	M004730_01	-0.261 ± 0.633	1.338 ± 0.477	significant
Depdc1a	DEP domain containing 1a	76131	M010391_01	-0.197 ± 0.522	0.503 ± 0.643	significant
Derl3	Der1-like domain family, member 3	70377	M009454_01	-0.97 ± 0.802	0.975 ± 0.555	significant
Dgat2	diacylglycerol O-acyltransferase 2	67800	M013171_01	-2.393 ± 0.497	0.251 ± 0.511	significant	5954 ± 3239	65535 ± 17360
Dkc1	dyskeratosis congenita 1, dyskerin homolog (human)	245474	M008081_01	-1.138 ± 0.473	-0.417 ± 0.691	significant
Dmc1	DMC1 dosage suppressor of mck1 homolog, meiosis-specific homologous recombination (yeast)	13404	M000859_01	-0.644 ± 0.567	0.749 ± 0.709	significant
Dnmt3a	DNA methyltransferase 3A	13435	M001950_01	-0.394 ± 0.525	0.812 ± 0.766	significant
Dusp11	dual specificity phosphatase 11 (RNA/RNP complex 1-interacting)	72102	M008333_01	-0.739 ± 0.798	0.039 ± 0.339	significant
Dusp8	dual specificity phosphatase 8	18218	M004870_01	0.168 ± 0.3	0.953 ± 0.291	significant
Eef1a1	eukaryotic translation elongation factor 1 alpha 1	13627	M003120_01	-1.62 ± 0.717	0.051 ± 0.6	significant
Egln3	EGL nine homolog 3 (C. elegans)	112407	M009316_01	-0.975 ± 0.399	0.355 ± 0.502	significant
Enah	enabled homolog (Drosophila)	13800	M001914_01	-1.356 ± 0.537	1.627 ± 0.647	significant
Enpp3	ectonucleotide pyrophosphatase/phosphodiesterase 3	209558	M010487_01	-0.395 ± 0.541	0.549 ± 0.422	significant
Ephx2	epoxide hydrolase 2, cytoplasmic	13850	M003057_01	-1.213 ± 0.318	0.703 ± 0.398	significant
Eral1	Era (G-protein)-like 1 (E. coli)	57837	M007610_01	-0.375 ± 0.324	0.966 ± 0.531	significant
Erbb3	v-erb-b2 erythroblastic leukemia viral oncogene homolog 3 (avian)	13867	M006790_01	-0.501 ± 0.381	0.374 ± 0.465	significant
Esf1	ESF1, nucleolar pre-rRNA processing protein, homolog (S. cerevisiae)	66580	M007629_01	-0.183 ± 0.73	0.662 ± 0.571	significant
Etaa1	Ewing's tumor-associated antigen 1	68145	M013107_01	-1.732 ± 0.611	-0.118 ± 0.629	significant
Fabp3	fatty acid binding protein 3, muscle and heart	14077	M003659_01	-0.671 ± 0.594	1.209 ± 0.498	significant
Fhl1	four and a half LIM domains 1	14199	M001086_01	-0.829 ± 0.568	0.652 ± 1.008	significant	53796 ± 15021	65535 ± 20197
Fmn2	formin 2	54418	M004910_01	-0.835 ± 0.824	1.525 ± 0.455	significant
Fmo1	flavin containing monooxygenase 1	14261	M000306_01	-1.566 ± 0.409	0.31 ± 0.402	significant
Fndc5	fibronectin type III domain containing 5	384061	M010016_01	-0.657 ± 0.508	1.188 ± 0.402	significant
Gabarapl1	gamma-aminobutyric acid (GABA) A receptor-associated protein-like 1	57436	M003023_01	-0.945 ± 0.928	0.486 ± 0.573	significant
Galnt3	UDP-N-acetyl-alpha-D-galactosamine:polypeptide N-acetylgalactosaminyltransferase 3	14425	M004814_01	-1.198 ± 1.052	0.838 ± 0.738	significant
Gipc2	GIPC PDZ domain containing family, member 2	54120	M000025_01	-0.489 ± 0.997	1.787 ± 0.704	significant
Gna13	guanine nucleotide binding protein, alpha 13	14674	M002088_01	-0.436 ± 0.538	0.072 ± 1.309	significant
Gsto1	glutathione S-transferase omega 1	14873	M000086_01	-0.346 ± 0.283	0.532 ± 0.465	significant
Gtf2f2	general transcription factor IIF, polypeptide 2	68705	M007583_01	-0.415 ± 0.42	0.648 ± 0.747	significant
H2-T3	histocompatibility 2, T region locus 3	15043	M006475_01	-0.705 ± 0.615	0.495 ± 0.945	significant
Haus8	4HAUS augmin-like complex, subunit 8	76478	M008348_01	-1.066 ± 0.509	0.448 ± 0.469	significant
Hist1h2af	histone cluster 1, H2af	319173	M006490_01	-0.066 ± 0.415	0.982 ± 0.342	significant
Hist1h3d	histone cluster 1, H3d	319149	M011922_01	-0.936 ± 0.318	0.135 ± 0.487	significant
Hist2h2aa1	histone cluster 2, H2aa1	15267	M003083_01	-0.536 ± 0.555	1.183 ± 0.512	significant
Hmgb3	high mobility group box 3	15354	M000103_01	-1.002 ± 0.56	0.538 ± 0.647	significant
Homer2	homer homolog 2 (Drosophila)	26557	M000072_01	-1.394 ± 0.607	1.183 ± 0.573	significant	6672 ± 7420	65535 ± 10526
Hoxb8	homeobox B8	15416	M005768_01	-1.247 ± 0.575	-0.122 ± 0.474	significant
Hsp90aa1	heat shock protein 90, alpha (cytosolic), class A member 1	15519	M000647_01	-0.966 ± 0.946	0.572 ± 0.907	significant
Hspa1l	heat shock protein 1-like	15482	M002983_01	-0.063 ± 0.43	0.967 ± 0.495	significant
Ict1	immature colon carcinoma transcript 1	68572	M009867_01	-0.699 ± 0.323	0.334 ± 0.339	significant
Id2	inhibitor of DNA binding 2	15902	M000551_01	-1.061 ± 0.962	-0.036 ± 1.074	significant
Id3	inhibitor of DNA binding 3	15903	M000030_01	-1.638 ± 0.638	-0.631 ± 0.529	significant
Ifi35	interferon-induced protein 35	70110	M010166_01	-0.36 ± 0.373	0.747 ± 0.368	significant
Inmt	indolethylamine N-methyltransferase	21743	M000091_01	-0.092 ± 0.443	0.733 ± 0.37	significant
Ipo5	importin 5	70572	M011638_01	-0.923 ± 0.395	0.621 ± 0.4	significant
Irak1bp1	interleukin-1 receptor-associated kinase 1 binding protein 1	65099	M009831_01	-1.167 ± 0.516	-0.122 ± 0.477	significant
Jag2	jagged 2	16450	M006606_01	-0.041 ± 0.526	0.842 ± 0.677	significant
Jak3	Janus kinase 3	16453	M001483_01	-0.227 ± 0.769	1.495 ± 0.933	significant	65535 ± 20639	65535 ± 21108
Jarid2	jumonji, AT rich interactive domain 2	16468	M003901_01	-1.422 ± 0.64	0.012 ± 0.484	significant
Jund	Jun proto-oncogene related gene d	16478	M000372_01	-1.505 ± 0.616	-0.495 ± 0.448	significant
Khdrbs3	KH domain containing, RNA binding, signal transduction associated 3	13992	M003213_01	-2.156 ± 0.55	1.114 ± 0.465	significant
Kifc3	kinesin family member C3	16582	M007781_01	-1.293 ± 0.582	-0.414 ± 0.451	significant
Klf4	Kruppel-like factor 4 (gut)	16600	M001542_01	-1.454 ± 0.59	-0.739 ± 0.579	significant
Klf5	Kruppel-like factor 5	12224	M004495_01	-0.07 ± 0.897	0.451 ± 0.624	significant
Lass2	LAG1 homolog, ceramide synthase 2	76893	M013206_01	-0.95 ± 0.388	-0.012 ± 0.336	significant
Ldhb	lactate dehydrogenase B	16832	M002589_01	-0.692 ± 0.744	1.217 ± 0.664	significant
Lgmn	legumain	19141	M003183_01	-0.426 ± 0.594	0.734 ± 0.329	significant
Lhcgr	luteinizing hormone/choriogonadotropin receptor	16867	M000604_01	-0.169 ± 1.166	1.209 ± 0.57	significant
Lmod2	leiomodin 2 (cardiac)	93677	M008397_01	-2.61 ± 0.936	1.099 ± 0.511	significant
LOC100044207	hypothetical protein LOC100044207	100044207	M000335_01	-0.421 ± 1.144	0.523 ± 0.421	significant
LOC100044391	similar to high mobility group nucleosomal binding domain 1	100044391	M000955_01	-1.029 ± 0.346	-0.162 ± 0.358	significant
LOC100046410	similar to palmdelphin	100046410	M011769_01	-1.172 ± 0.642	0.779 ± 0.268	significant
Lsm3	LSM3 homolog, U6 small nuclear RNA associated (S. cerevisiae)	67678	M008686_01	-0.355 ± 0.669	0.912 ± 0.22	significant
Maged1	melanoma antigen, family D, 1	94275	M013346_01	-1.582 ± 0.401	0.332 ± 0.319	significant
Mapt	microtubule-associated protein tau	17762	M000436_01	-0.962 ± 0.45	0.237 ± 0.446	significant
Mapt	microtubule-associated protein tau	17762	M006943_01	-0.076 ± 0.738	1.027 ± 0.536	significant
Mgst3	microsomal glutathione S-transferase 3	66447	M008950_01	-0.444 ± 0.456	0.636 ± 0.388	significant
Mid1ip1	Mid1 interacting protein 1 (gastrulation specific G12-like (zebrafish))	68041	M008849_01	-1.113 ± 0.373	0.236 ± 0.552	significant
Mlph	melanophilin	171531	M007442_01	-1.165 ± 0.538	-0.13 ± 0.522	significant
Mphosph8	M-phase phosphoprotein 8	75339	M008308_01	-0.353 ± 0.817	0.513 ± 0.521	significant
Msl3	male-specific lethal 3 homolog (Drosophila)	17692	M003846_01	-0.891 ± 0.359	-0.008 ± 0.642	significant
Msx1	homeobox, msh-like 1	17701	M000263_01	-0.314 ± 0.596	0.5 ± 0.477	significant
Mvd	mevalonate (diphospho) decarboxylase	192156	M008523_01	-0.527 ± 0.326	0.343 ± 0.33	significant
Myf5	myogenic factor 5	17877	M006840_01	-0.884 ± 0.978	0.57 ± 0.509	significant
Myl2	myosin, light polypeptide 2, regulatory, cardiac, slow	17906	M000572_01	-0.62 ± 0.334	0.177 ± 0.868	significant	65535 ± 8887	65535 ± 1121
Nckipsd	NCK interacting protein with SH3 domain	80987	M009473_01	-1.157 ± 1.22	0.485 ± 0.955	significant
Net1	neuroepithelial cell transforming gene 1	56349	M003666_01	-0.622 ± 0.671	0.489 ± 0.573	significant
Nfatc2	nuclear factor of activated T-cells, cytoplasmic, calcineurin-dependent 2	18019	M006175_01	-0.732 ± 0.457	-0.024 ± 0.335	significant
Nfx1	nuclear transcription factor, X-box binding 1	74164	M006183_01	-2.019 ± 0.427	1.117 ± 0.449	significant
Nisch	nischarin	64652	M007761_01	-0.997 ± 0.354	0.325 ± 0.575	significant
Nmnat1	nicotinamide nucleotide adenylyltransferase 1	66454	M010774_01	0.621 ± 0.465	1.651 ± 0.39	significant
Nosip	nitric oxide synthase interacting protein	66394	M009353_01	0.313 ± 0.697	1.022 ± 0.4	significant
Nova1	neuro-oncological ventral antigen 1	664883	M006108_01	-1.035 ± 0.633	-0.192 ± 0.643	significant
Nqo1	NAD(P)H dehydrogenase, quinone 1	18104	M000077_01	-0.753 ± 0.835	0.49 ± 0.907	significant
Nradd	neurotrophin receptor associated death domain	67169	M010390_01	-1.261 ± 0.709	-0.605 ± 0.438	significant
Nt5c2	5'-nucleotidase, cytosolic II	76952	M008886_01	-0.156 ± 0.684	0.474 ± 0.394	significant
Nudt14	nudix (nucleoside diphosphate linked moiety X)-type motif 14	66174	M007196_01	-0.609 ± 0.495	0.402 ± 0.279	significant
Nudt16	nudix (nucleoside diphosphate linked moiety X)-type motif 16	75686	M012999_01	-0.743 ± 0.397	0.273 ± 0.663	significant
Nudt7	nudix (nucleoside diphosphate linked moiety X)-type motif 7	67528	M008461_01	-0.928 ± 0.426	0.72 ± 0.463	significant
Numa1	nuclear mitotic apparatus protein 1	101706	M008327_01	-0.626 ± 0.552	0.213 ± 0.421	significant
Nvl	nuclear VCP-like	67459	M011542_01	-1.026 ± 0.607	0.094 ± 0.499	significant
Oaz3	ornithine decarboxylase antizyme 3	53814	M004922_01	-0.736 ± 1.101	0.297 ± 0.641	significant
Ogn	osteoglycin	18295	M001509_01	-3.124 ± 1.083	-1.201 ± 0.582	significant
Olfm1	olfactomedin 1	56177	M005129_01	-1.722 ± 0.461	-0.434 ± 0.428	significant
Orc6l	origin recognition complex, subunit 6-like (S. cerevisiae)	56452	M004392_01	-1.237 ± 0.621	-0.031 ± 0.423	significant
Pacsin2	protein kinase C and casein kinase substrate in neurons 2	23970	M003816_01	-1.296 ± 0.337	-0.338 ± 0.426	significant
Pam	peptidylglycine alpha-amidating monooxygenase	18484	M002034_01	-1.274 ± 0.484	-0.201 ± 0.371	significant
Pcna	proliferating cell nuclear antigen	18538	M002298_01	-1.482 ± 0.507	-0.414 ± 0.337	significant
Pdcd7	programmed cell death 7	50996	M004319_01	-1.149 ± 0.77	0.147 ± 0.401	significant
Pdlim1	PDZ and LIM domain 1 (elfin)	54132	M002117_01	-1.727 ± 0.658	1.488 ± 0.399	significant
Pdzd3	PDZ domain containing 3	170761	M008963_01	-1.391 ± 0.685	0.639 ± 0.541	significant
Pex3	peroxisomal biogenesis factor 3	56535	M004921_01	-1.508 ± 0.733	1.766 ± 0.551	significant
Pgam1	phosphoglycerate mutase 1	18648	M007413_01	-1.618 ± 0.436	-0.44 ± 0.551	significant
Phf6	PHD finger protein 6	70998	M011405_01	-0.6 ± 0.615	0.377 ± 0.311	significant
Pigo	phosphatidylinositol glycan anchor biosynthesis, class O	56703	M006378_01	-0.755 ± 0.663	0.334 ± 0.459	significant
Pin1	protein (peptidyl-prolyl cis/trans isomerase) NIMA-interacting 1	23988	M007234_01	-0.039 ± 0.363	0.939 ± 0.362	significant
Pja2	praja 2, RING-H2 motif containing	224938	M009915_01	-0.681 ± 0.321	0.425 ± 0.419	significant
Pla2g12a	phospholipase A2, group XIIA	66350	M007784_01	-1.523 ± 1.04	1.052 ± 0.597	significant
Plod3	procollagen-lysine, 2-oxoglutarate 5-dioxygenase 3	26433	M004933_01	-1.095 ± 0.584	1.404 ± 0.627	significant
Pls3	plastin 3 (T-isoform)	102866	M008681_01	-1.132 ± 0.765	0.037 ± 0.199	significant
Plvap	plasmalemma vesicle associated protein	84094	M009377_01	-2.707 ± 0.72	-1.609 ± 0.763	significant
Pola2	polymerase (DNA directed), alpha 2	18969	M000096_01	-0.352 ± 0.909	0.917 ± 0.315	significant
Polr2e	polymerase (RNA) II (DNA directed) polypeptide E	66420	M007481_01	-0.819 ± 0.54	0.748 ± 0.376	significant
Pomgnt1	protein O-linked mannose beta1,2-N-acetylglucosaminyltransferase	68273	M011976_01	0.11 ± 0.352	1.061 ± 0.527	significant
Ppap2b	phosphatidic acid phosphatase type 2B	67916	M008773_01	-0.56 ± 0.676	0.443 ± 0.336	significant
Ppara	peroxisome proliferator activated receptor alpha	19013	M000494_01	-0.503 ± 0.772	0.963 ± 0.486	significant
Ppp2ca	protein phosphatase 2 (formerly 2A), catalytic subunit, alpha isoform	19052	M002765_01	-0.618 ± 0.378	0.845 ± 0.601	significant
Ppt1	palmitoyl-protein thioesterase 1	19063	M005138_01	-0.835 ± 0.593	0.087 ± 0.242	significant
Ppt1	palmitoyl-protein thioesterase 1	19063	M010001_01	-0.651 ± 0.603	0.406 ± 0.452	significant
Prdx2	peroxiredoxin 2	21672	M005123_01	-0.554 ± 0.306	0.815 ± 0.505	significant
Prdx6	peroxiredoxin 6	11758	M005730_01	-0.84 ± 0.564	0.317 ± 0.44	significant
Prkacb	protein kinase, cAMP dependent, catalytic, beta	18749	M003163_01	-0.669 ± 0.622	0.033 ± 0.678	significant
Prkg1	protein kinase, cGMP-dependent, type I	19091	M005200_01	-0.84 ± 0.921	1.518 ± 0.348	significant
Prpf40b	PRP40 pre-mRNA processing factor 40 homolog B (yeast)	54614	M005960_01	-1.727 ± 0.507	-0.772 ± 0.526	significant
Psmb1	proteasome (prosome, macropain) subunit, beta type 1	19170	M005081_01	-0.414 ± 0.495	0.546 ± 0.215	significant
Psmg2	proteasome (prosome, macropain) assembly chaperone 2	107047	M009784_01	-0.454 ± 0.43	0.515 ± 0.421	significant
Qk	quaking	19317	M006665_01	-2.785 ± 0.408	-0.33 ± 0.55	significant
Rab14	RAB14, member RAS oncogene family	68365	M010558_01	-0.509 ± 0.692	1.151 ± 0.397	significant
Rab2b	RAB2B, member RAS oncogene family	76338	M009269_01	-1.259 ± 0.675	-0.494 ± 0.578	significant
Rab33b	RAB33B, member of RAS oncogene family	19338	M000607_01	-0.776 ± 1.223	0.024 ± 0.607	significant
Rac1	RAS-related C3 botulinum substrate 1	19353	M000271_01	-0.304 ± 0.372	0.805 ± 0.405	significant
Rapgef4	Rap guanine nucleotide exchange factor (GEF) 4	56508	M008511_01	-2.47 ± 0.894	-0.418 ± 0.678	significant
Rasl11b	RAS-like, family 11, member B	68939	M013282_01	-2.503 ± 0.578	0.392 ± 0.713	significant
Rcn3	reticulocalbin 3, EF-hand calcium binding domain	52377	M009005_01	-1.771 ± 0.92	-0.792 ± 0.445	significant
Retsat	retinol saturase (all trans retinol 13,14 reductase)	67442	M008374_01	-0.286 ± 0.322	1.109 ± 0.45	significant
Rhbg	Rhesus blood group-associated B glycoprotein	58176	M006096_01	-0.126 ± 0.467	0.348 ± 0.85	significant
Rnf151	ring finger protein 151	67504	M010278_01	-1.686 ± 2.395	0.44 ± 0.375	significant
Rrad	Ras-related associated with diabetes	56437	M006592_01	0.055 ± 0.731	1.382 ± 0.502	significant
S100a6	S100 calcium binding protein A6 (calcyclin)	20200	M000388_01	-2.772 ± 0.929	-2.111 ± 0.68	significant
Sbds	Shwachman-Bodian-Diamond syndrome homolog (human)	66711	M008937_01	-0.668 ± 0.433	0.387 ± 0.469	significant
Selenbp1	selenium binding protein 1	20341	M000187_01	-1.316 ± 0.599	0.944 ± 0.619	significant
Selenbp2	selenium binding protein 2	20342	M005920_01	-0.522 ± 0.536	0.642 ± 0.569	significant
Sfrs3	splicing factor, arginine/serine-rich 3 (SRp20)	20383	M002250_01	-1.396 ± 0.701	-0.226 ± 0.853	significant
Sgcg	sarcoglycan, gamma (dystrophin-associated glycoprotein)	24053	M005592_01	-0.109 ± 0.609	1.323 ± 0.432	significant
Shisa5	shisa homolog 5 (Xenopus laevis)	66940	M013267_01	-2.425 ± 0.447	0.495 ± 0.413	significant
Siah2	seven in absentia 2	20439	M000990_01	-0.287 ± 0.318	0.654 ± 0.456	significant
Slc2a4	solute carrier family 2 (facilitated glucose transporter), member 4	20528	M002688_01	-0.87 ± 0.442	0.197 ± 0.366	significant
Slc47a1	solute carrier family 47, member 1	67473	M011181_01	-0.947 ± 0.774	0.523 ± 0.559	significant
Smarca5	SWI/SNF related, matrix associated, actin dependent regulator of chromatin, subfamily a, member 5	93762	M011710_01	-1.344 ± 0.587	0.118 ± 0.327	significant
Smyd3	SET and MYND domain containing 3	69726	M010083_01	-0.291 ± 0.62	0.32 ± 0.382	significant
Snd1	staphylococcal nuclease and tudor domain containing 1	56463	M004416_01	-0.885 ± 0.548	0.275 ± 0.524	significant
Snx4	sorting nexin 4	69150	M008533_01	-0.547 ± 0.366	0.521 ± 0.598	significant
Socs3	suppressor of cytokine signaling 3	12702	M001222_01	-2.331 ± 0.55	-0.418 ± 0.384	significant
Sorbs1	sorbin and SH3 domain containing 1	20411	M004292_01	-2.535 ± 0.801	0.345 ± 0.52	significant
Spag16	sperm associated antigen 16	66722	M009746_01	-0.228 ± 0.673	0.854 ± 0.353	significant
Spast	spastin	50850	M004633_01	-0.361 ± 0.873	1.725 ± 0.654	significant	24256 ± 21504	65535 ± 15235
Spata24	spermatogenesis associated 24	71242	M013130_01	-0.247 ± 0.474	1.107 ± 0.543	significant
Spc24	SPC24, NDC80 kinetochore complex component, homolog (S. cerevisiae)	67629	M009040_01	-0.962 ± 0.605	-0.001 ± 0.492	significant
Spint2	serine protease inhibitor, Kunitz type 2	20733	M003999_01	-0.491 ± 0.812	0.746 ± 0.533	significant
Spp1	secreted phosphoprotein 1	20750	M000097_01	-0.15 ± 0.351	0.926 ± 0.341	significant
Ssbp2	single-stranded DNA binding protein 2	66970	M007774_01	-0.918 ± 0.491	0.313 ± 0.343	significant
Ssu72	Ssu72 RNA polymerase II CTD phosphatase homolog (yeast)	68991	M012891_01	-0.349 ± 0.394	0.872 ± 0.282	significant
St13	suppression of tumorigenicity 13	70356	M013180_01	-0.782 ± 0.643	0.58 ± 0.501	significant
St3gal5	ST3 beta-galactoside alpha-2,3-sialyltransferase 5	20454	M004801_01	0.272 ± 0.591	1.397 ± 0.534	significant
St8sia3	ST8 alpha-N-acetyl-neuraminide alpha-2,8-sialyltransferase 3	20451	M004945_01	-2.44 ± 0.829	1.54 ± 0.704	significant
Sytl4	synaptotagmin-like 4	27359	M004830_01	-1.38 ± 1.424	0.002 ± 0.538	significant
Taldo1	transaldolase 1	21351	M004314_01	0.164 ± 0.414	0.953 ± 0.336	significant
Tcf4	transcription factor 4	21413	M001517_01	-1.729 ± 0.753	-1.052 ± 0.326	significant
Tcfeb	transcription factor EB	21425	M000786_01	-0.258 ± 0.463	0.577 ± 0.4	significant
Tecr	trans-2,3-enoyl-CoA reductase	106529	M011566_01	0.407 ± 0.368	1.418 ± 0.391	significant
Tekt3	tektin 3	71062	M007901_01	-0.861 ± 0.322	-0.028 ± 0.531	significant
Tln2	talin 2	70549	M009359_01	0.053 ± 0.523	1.191 ± 0.583	significant
Tlr4	toll-like receptor 4	21898	M005617_01	-1.14 ± 0.612	0.318 ± 0.497	significant
Tmem53	transmembrane protein 53	68777	M013089_01	-0.983 ± 0.656	0.842 ± 0.726	significant
Tra2b	transformer 2 beta homolog (Drosophila)	20462	M001042_01	-1.107 ± 0.396	-0.154 ± 0.939	significant
Trappc6a	trafficking protein particle complex 6A	67091	M010033_01	-1.341 ± 0.845	-0.306 ± 0.621	significant
Trdmt1	tRNA aspartic acid methyltransferase 1	13434	M002286_01	-2.338 ± 0.71	0.01 ± 0.456	significant
Trex2	three prime repair exonuclease 2	24102	M007881_01	-0.651 ± 0.598	0.441 ± 0.553	significant
Trim59	tripartite motif-containing 59	66949	M013063_01	-1.097 ± 1.783	0.736 ± 0.415	significant
Ttyh1	tweety homolog 1 (Drosophila)	57776	M012428_01	-1.856 ± 0.5	-0.711 ± 0.756	significant
Twf2	twinfilin, actin-binding protein, homolog 2 (Drosophila)	23999	M003611_01	0.108 ± 0.61	1.658 ± 0.672	significant
Txnl1	thioredoxin-like 1	53382	M003324_01	-1.948 ± 1.04	-0.357 ± 0.6	significant
Ubqln1	ubiquilin 1	56085	M013262_01	-0.991 ± 0.411	-0.113 ± 0.425	significant
Uckl1	uridine-cytidine kinase 1-like 1	68556	M008740_01	-0.073 ± 0.453	0.614 ± 0.462	significant
Ufd1l	ubiquitin fusion degradation 1 like	22230	M000642_01	0.15 ± 0.533	1.521 ± 0.792	significant	25282 ± 25939	65535 ± 22541
Unc13b	unc-13 homolog B (C. elegans)	22249	M005074_01	-0.442 ± 0.671	0.023 ± 0.611	significant
Use1	unconventional SNARE in the ER 1 homolog (S. cerevisiae)	67023	M009954_01	-0.81 ± 0.519	0.597 ± 0.328	significant
Use1	unconventional SNARE in the ER 1 homolog (S. cerevisiae)	67023	M012634_01	-0.267 ± 0.507	0.598 ± 0.462	significant
Vegfa	vascular endothelial growth factor A	22339	M004566_01	-0.399 ± 0.511	0.921 ± 0.482	significant
Wars	tryptophanyl-tRNA synthetase	22375	M004813_01	-1.852 ± 0.69	1.714 ± 0.513	significant
Wdfy1	WD repeat and FYVE domain containing 1	69368	M013025_01	-0.816 ± 0.454	0.607 ± 0.587	significant
Wdr1	WD repeat domain 1	22388	M006664_01	-1.146 ± 0.429	0.059 ± 0.486	significant
Xab2	XPA binding protein 2	67439	M007924_01	-1.149 ± 0.584	0.037 ± 0.366	significant
Xirp1	xin actin-binding repeat containing 1	22437	M002625_01	0.248 ± 0.64	1.081 ± 0.479	significant
Yif1b	Yip1 interacting factor homolog B (S. cerevisiae)	77254	M009574_01	-0.781 ± 0.415	0.553 ± 0.241	significant
Zbtb48	zinc finger and BTB domain containing 48	100090	M008075_01	-0.234 ± 0.414	0.555 ± 0.516	significant
Zfp385a	zinc finger protein 385A	29813	M002935_01	-1.785 ± 0.603	-0.318 ± 0.499	significant
1700022F17Rik	RIKEN cDNA 1700022F17 gene	69421	M010195_01	-0.332 ± 0.556	0.544 ± 0.396	without ontology
2010007H06Rik	RIKEN cDNA 2010007H06 gene	69849	M012031_01	-1.94 ± 0.594	-0.137 ± 0.705	without ontology
2010012O05Rik	RIKEN cDNA 2010012O05 gene	66439	M010982_01	0.298 ± 0.302	1.485 ± 0.376	without ontology
2010109A12Rik	RIKEN cDNA 2010109A12 gene	75610	M013049_01	-1.138 ± 0.637	-0.198 ± 0.445	without ontology
2310035K24Rik	RIKEN cDNA 2310035K24 gene	69596	M013288_01	-0.102 ± 0.375	0.902 ± 0.481	without ontology
2410022M11Rik	RIKEN cDNA 2410022M11 gene	69755	M010065_01	-0.946 ± 1.124	0.294 ± 0.773	without ontology
4930502E18Rik	RIKEN cDNA 4930502E18 gene	75013	M010655_01	-0.731 ± 0.46	-0.071 ± 0.593	without ontology
4933436I01Rik	RIKEN cDNA 4933436I01 gene	66780	M010829_01	-0.067 ± 0.538	0.249 ± 1.048	without ontology
A930018P22Rik	RIKEN cDNA A930018P22 gene	68243	M011974_01	-1.168 ± 1.119	0.554 ± 0.616	without ontology
Adamts8	a disintegrin-like and metallopeptidase (reprolysin type) with thrombospondin type 1 motif, 8	30806	M005950_01	-0.997 ± 0.765	0.287 ± 1.734	without ontology
Aida	axin interactor, dorsalization associated	108909	M008237_01	-1.304 ± 0.317	-0.505 ± 0.37	without ontology
Ank3	ankyrin 3, epithelial	11735	M001257_01	0.512 ± 0.327	1.524 ± 0.562	without ontology
Apol6	apolipoprotein L 6	71939	M009387_01	-3.381 ± 1.294	0.776 ± 0.905	without ontology
Asb11	ankyrin repeat and SOCS box-containing 11	68854	M012993_01	-0.382 ± 0.528	0.394 ± 0.286	without ontology
Atp5sl	ATP5S-like	66349	M007971_01	-0.882 ± 0.555	-0.07 ± 0.374	without ontology
Bzw2	basic leucine zipper and W2 domains 2	66912	M008085_01	0.218 ± 0.408	1.558 ± 0.403	without ontology
C1qb	complement component 1, q subcomponent, beta polypeptide	12260	M000894_01	-2.493 ± 0.792	1.127 ± 0.698	without ontology
Ccdc13	coiled-coil domain containing 13	434446	M011489_01	-0.169 ± 0.229	0.304 ± 0.685	without ontology
Ccdc23	coiled-coil domain containing 23	69216	M009573_01	-0.366 ± 0.293	0.512 ± 0.212	without ontology
Ccdc46	coiled-coil domain containing 46	76380	M013125_01	-1.755 ± 0.503	0.627 ± 0.328	without ontology
Ccdc46	coiled-coil domain containing 46	76380	M009257_01	-1.103 ± 0.449	0.337 ± 0.59	without ontology
Ceacam12	carcinoembryonic antigen-related cell adhesion molecule 12	67315	M010246_01	-0.411 ± 0.39	0.475 ± 0.424	without ontology
Chrna1	cholinergic receptor, nicotinic, alpha polypeptide 1 (muscle)	11435	M001683_01	-0.533 ± 0.744	0.929 ± 0.388	without ontology
Clcn2	chloride channel 2	12724	M004897_01	-1.037 ± 0.841	1.636 ± 0.527	without ontology
Cp	ceruloplasmin	12870	M002909_01	-0.942 ± 0.462	0.611 ± 0.701	without ontology
Cyr61	cysteine rich protein 61	16007	M000396_01	-1.627 ± 0.539	-0.074 ± 0.902	without ontology
Dock7	dedicator of cytokinesis 7	67299	M007468_01	-2.171 ± 0.538	-0.896 ± 0.453	without ontology
Dscam	Down syndrome cell adhesion molecule	13508	M009219_01	-0.153 ± 1.883	0.585 ± 0.738	without ontology
Enpp2	ectonucleotide pyrophosphatase/phosphodiesterase 2	18606	M004156_01	-1.139 ± 0.456	0.31 ± 0.446	without ontology
F2	coagulation factor II	14061	M005816_01	-0.603 ± 0.588	0.757 ± 0.544	without ontology
Fam81a	family with sequence similarity 81, member A	76886	M010051_01	-0.883 ± 0.537	0.643 ± 0.81	without ontology
Fbrsl1	fibrosin-like 1	381668	M009103_01	-0.347 ± 0.99	0.543 ± 0.564	without ontology
Fbxo22	F-box protein 22	71999	M011117_01	-0.137 ± 0.647	0.985 ± 0.408	without ontology
Fmc1	formation of mitochondrial complexes 1 homolog (S. cerevisiae)	66117	M007977_01	0.169 ± 0.378	1.065 ± 0.216	without ontology
Ftl1	ferritin light chain 1	14325	M002353_01	-0.876 ± 0.432	0.288 ± 0.423	without ontology
Gas1	growth arrest specific 1	14451	M003738_01	-2.743 ± 0.728	-1.62 ± 0.586	without ontology
Gbe1	glucan (1,4-alpha-), branching enzyme 1	74185	M008797_01	-0.783 ± 0.43	0.018 ± 0.634	without ontology
Gm5440	predicted gene 5440	432709	M005335_01	-0.33 ± 0.591	0.105 ± 0.431	without ontology
Gm6619	predicted gene 6619	625758	M007825_01	-1.302 ± 0.675	0.426 ± 0.394	without ontology
Gpc4	glypican 4	14735	M000571_01	-0.566 ± 0.4	0.302 ± 0.343	without ontology
Hmbs	hydroxymethylbilane synthase	15288	M006958_01	-0.081 ± 1.224	0.602 ± 0.538	without ontology
Ifi27l1	interferon, alpha-inducible protein 27 like 1	52668	M006983_01	-1.056 ± 0.499	0.175 ± 0.303	without ontology
Ifit2	interferon-induced protein with tetratricopeptide repeats 2	15958	M000707_01	-2.632 ± 0.508	-1.229 ± 1.088	without ontology
Ift81	intraflagellar transport 81 homolog (Chlamydomonas)	12589	M002628_01	-1.517 ± 0.543	0.909 ± 0.545	without ontology
Igk-C	immunoglobulin kappa chain, constant region	16071	M006139_01	-0.1 ± 1.022	0.608 ± 0.503	without ontology
Klhl28	kelch-like 28 (Drosophila)	66689	M012104_01	-0.028 ± 0.755	0.742 ± 0.5	without ontology
Lgi1	leucine-rich repeat LGI family, member 1	56839	M006386_01	-1.453 ± 0.521	1.355 ± 0.422	without ontology
Lims1	LIM and senescent cell antigen-like domains 1	110829	M008768_01	-0.231 ± 1.496	0.43 ± 0.319	without ontology
LOC100046072	similar to aminolevulinate, delta-, dehydratase	100046072	M002287_01	-0.169 ± 0.477	1.177 ± 0.418	without ontology
LOC100047749	similar to cAMP-specific cyclic nucleotide phosphodiesterase PDE8; MMPDE8	100047749	M002591_01	-1.058 ± 0.871	0.263 ± 0.388	without ontology
LOC100048075	similar to nonselenium glutathione peroxidase	100048075	M002226_01	-0.964 ± 0.742	0.619 ± 0.595	without ontology
LOC639910	hypothetical protein LOC639910	639910	M004717_01	0.041 ± 1.021	1.376 ± 0.526	without ontology
LOC674712	similar to phosphatidylserine synthase 1	674712	M002570_01	-0.005 ± 0.418	0.878 ± 0.328	without ontology
Lpl	lipoprotein lipase	16956	M000567_01	-1.628 ± 0.928	0.299 ± 1.058	without ontology	21755 ± 17775	65535 ± 23493
Mb	myoglobin	17189	M000195_01	-0.721 ± 0.678	0.419 ± 1.036	without ontology	65535 ± 18180	65535 ± 8689
Mfap1a	microfibrillar-associated protein 1A	67532	M011134_01	-0.641 ± 0.564	0.496 ± 0.398	without ontology
Mgll	monoglyceride lipase	23945	M004568_01	-0.722 ± 0.508	0.179 ± 0.474	without ontology
Mgrn1	mahogunin, ring finger 1	17237	M008814_01	-0.562 ± 0.612	0.548 ± 0.47	without ontology
N6amt2	N-6 adenine-specific DNA methyltransferase 2 (putative)	68043	M010125_01	0.663 ± 0.66	1.823 ± 0.352	without ontology
Nelf	nasal embryonic LHRH factor	56876	M006391_01	-1.76 ± 0.641	-0.391 ± 0.469	without ontology
Odz3	odd Oz/ten-m homolog 3 (Drosophila)	23965	M005076_01	-0.156 ± 0.457	0.421 ± 0.56	without ontology
Ogfod2	2-oxoglutarate and iron-dependent oxygenase domain containing 2	66627	M013088_01	-1.064 ± 0.658	0.477 ± 0.455	without ontology
Pcp4l1	Purkinje cell protein 4-like 1	66425	M008493_01	-2.763 ± 0.413	0.889 ± 0.638	without ontology
Pibf1	progesterone immunomodulatory binding factor 1	52023	M007828_01	-0.156 ± 0.575	1.078 ± 0.484	without ontology
Pigp	phosphatidylinositol glycan anchor biosynthesis, class P	56176	M004866_01	-0.302 ± 0.74	0.558 ± 0.434	without ontology
Ppap2a	phosphatidic acid phosphatase type 2A	19012	M000906_01	-1.208 ± 1.099	0.806 ± 0.62	without ontology
Ppfibp1	PTPRF interacting protein, binding protein 1 (liprin beta 1)	67533	M011230_01	-1.007 ± 0.726	0.253 ± 0.526	without ontology
Ppp1r1a	protein phosphatase 1, regulatory (inhibitor) subunit 1A	58200	M006416_01	0.054 ± 0.355	1.836 ± 0.447	without ontology
Prdx6-rs1	peroxiredoxin 6, related sequence 1	320769	M005862_01	-0.637 ± 0.315	0.222 ± 0.409	without ontology
Prrt1	proline-rich transmembrane protein 1	260297	M006589_01	-0.526 ± 0.747	0.992 ± 0.715	without ontology
Pus10	pseudouridylate synthase 10	74467	M008873_01	-0.321 ± 0.502	0.111 ± 1.155	without ontology
Sco2	SCO cytochrome oxidase deficient homolog 2 (yeast)	100126824	M012267_01	-1.24 ± 0.386	-0.097 ± 0.352	without ontology
Sepp1	selenoprotein P, plasma, 1	20363	M007809_01	-1.488 ± 0.571	-0.279 ± 0.582	without ontology	19929 ± 18573	65535 ± 16429
Sh2d4a	SH2 domain containing 4A	72281	M009776_01	-0.102 ± 0.611	0.789 ± 0.362	without ontology
Stmn4	stathmin-like 4	56471	M004710_01	-1.782 ± 0.58	-0.53 ± 0.759	without ontology
Taf9	TAF9 RNA polymerase II, TATA box binding protein (TBP)-associated factor	108143	M007415_01	-0.499 ± 0.687	0.251 ± 0.374	without ontology
Tnfrsf10b	tumor necrosis factor receptor superfamily, member 10b	21933	M006079_01	-0.533 ± 0.782	0.452 ± 0.683	without ontology
Tnfrsf12a	tumor necrosis factor receptor superfamily, member 12a	27279	M004224_01	-0.081 ± 0.849	1.615 ± 0.433	without ontology
Tppp3	tubulin polymerization-promoting protein family member 3	67971	M008835_01	-1.694 ± 0.65	0.456 ± 0.899	without ontology
Uhrf1bp1l	UHRF1 (ICBP90) binding protein 1-like	75089	M008759_01	-0.406 ± 0.551	0.748 ± 0.482	without ontology
Wwc2	WW, C2 and coiled-coil domain containing 2	52357	M007660_01	-0.875 ± 0.389	0.308 ± 0.682	without ontology
1810037I17Rik	RIKEN cDNA 1810037I17 gene	67704	M008001_01	-0.008 ± 0.253	0.955 ± 0.299	not significant
5730508B09Rik	RIKEN cDNA 5730508B09 gene	70617	M007817_01	-1.309 ± 0.344	0.443 ± 0.502	not significant
Aig1	androgen-induced 1	66253	M010190_01	-0.146 ± 0.453	0.705 ± 0.592	not significant
Angpt4	angiopoietin 4	11602	M005864_01	-1.903 ± 0.446	-0.272 ± 0.574	not significant
Aph1b	anterior pharynx defective 1b homolog (C. elegans)	208117	M013166_01	-1.084 ± 0.77	0.137 ± 0.672	not significant
Art5	ADP-ribosyltransferase 5	11875	M000978_01	-0.897 ± 0.659	1.166 ± 0.361	not significant
Aspn	asporin	66695	M008187_01	-2.517 ± 0.327	-1.164 ± 0.634	not significant
Atp1b1	ATPase, Na+/K+ transporting, beta 1 polypeptide	11931	M001662_01	-1.115 ± 0.521	0.275 ± 0.714	not significant
Calcrl	calcitonin receptor-like	54598	M006859_01	-1.901 ± 0.956	-1.238 ± 0.658	not significant
Ccdc109b	coiled-coil domain containing 109B	66815	M009149_01	-0.313 ± 0.355	0.744 ± 0.347	not significant
Cd163	CD163 antigen	93671	M009118_01	-2.845 ± 0.519	-1.839 ± 0.678	not significant
Cd3g	CD3 antigen, gamma polypeptide	12502	M001642_01	-0.067 ± 1.513	0.071 ± 0.825	not significant
Chkb	choline kinase beta	12651	M002627_01	-0.096 ± 0.487	0.576 ± 0.424	not significant
Clec4a2	C-type lectin domain family 4, member a2	26888	M010420_01	-2.801 ± 0.457	-1.8 ± 0.73	not significant
Clip4	CAP-GLY domain containing linker protein family, member 4	78785	M011667_01	0.531 ± 0.786	1.359 ± 0.493	not significant
Cpxm2	carboxypeptidase X 2 (M14 family)	55987	M002652_01	-1.681 ± 0.584	-0.725 ± 0.535	not significant
Ctps2	cytidine 5'-triphosphate synthase 2	55936	M000714_01	-1.435 ± 0.458	-0.153 ± 0.645	not significant
Cxcl16	chemokine (C-X-C motif) ligand 16	66102	M010347_01	-0.062 ± 0.465	0.812 ± 0.509	not significant
Dmpk	dystrophia myotonica-protein kinase	13400	M002214_01	-0.689 ± 0.491	0.243 ± 0.366	not significant
Dnajb4	DnaJ (Hsp40) homolog, subfamily B, member 4	67035	M010403_01	-1.143 ± 0.765	0.628 ± 0.421	not significant
Dnajb4	DnaJ (Hsp40) homolog, subfamily B, member 4	67035	M011885_01	-0.551 ± 0.452	0.668 ± 0.3	not significant
Dnajc24	DnaJ (Hsp40) homolog, subfamily C, member 24	99349	M012003_01	-1.108 ± 0.449	-0.007 ± 0.434	not significant
Dnajc4	DnaJ (Hsp40) homolog, subfamily C, member 4	57431	M002712_01	-0.394 ± 0.394	0.67 ± 0.407	not significant
Dysfip1	dysferlin interacting protein 1	68701	M010360_01	-1.382 ± 0.589	0.635 ± 0.753	not significant	20347 ± 12618	65535 ± 6785
F3	coagulation factor III	14066	M007060_01	-1.837 ± 0.485	-0.019 ± 0.312	not significant
Fam134b	family with sequence similarity 134, member B	66270	M008149_01	0.407 ± 0.472	2.144 ± 0.435	not significant
Fam20c	family with sequence similarity 20, member C	80752	M007168_01	-0.13 ± 0.44	0.71 ± 0.459	not significant
Fgl2	fibrinogen-like protein 2	14190	M006289_01	-0.412 ± 1.035	0.653 ± 0.758	not significant
Fkbp11	FK506 binding protein 11	66120	M009123_01	-0.623 ± 0.444	0.943 ± 0.402	not significant
Fxyd6	FXYD domain-containing ion transport regulator 6	59095	M008093_01	-0.979 ± 0.411	-0.23 ± 0.351	not significant
Gbp8	guanylate-binding protein 8	76074	M007958_01	-2.474 ± 0.894	0.708 ± 0.619	not significant
Gdf15	growth differentiation factor 15	23886	M004558_01	-2.535 ± 0.79	-1.08 ± 0.823	not significant
Gdpd3	glycerophosphodiester phosphodiesterase domain containing 3	68616	M008462_01	-1.112 ± 0.421	-0.398 ± 0.467	not significant
Grk6	G protein-coupled receptor kinase 6	26385	M002641_01	-1.053 ± 0.853	-0.317 ± 0.353	not significant
Hck	hemopoietic cell kinase	15162	M000219_01	-0.528 ± 0.691	0.436 ± 0.463	not significant
Hs1bp3	HCLS1 binding protein 3	58240	M004909_01	-2.584 ± 0.766	1.567 ± 0.511	not significant	11827 ± 14374	65535 ± 21560
Igdcc4	immunoglobulin superfamily, DCC subclass, member 4	56741	M006381_01	-0.813 ± 0.427	0.092 ± 0.457	not significant
Il11ra2	interleukin 11 receptor, alpha chain 2	16158	M005769_01	-1.872 ± 0.511	-0.249 ± 0.45	not significant
Jam2	junction adhesion molecule 2	67374	M009927_01	-0.248 ± 0.229	1.052 ± 0.577	not significant
Klk1b26	kallikrein 1-related petidase b26	16618	M006466_01	-0.271 ± 0.685	1.459 ± 0.414	not significant
Klk1b26	kallikrein 1-related petidase b26	16618	M002959_01	-0.245 ± 0.752	1.434 ± 0.602	not significant
LOC100045163	similar to RIKEN cDNA 1100001H23 gene	100045163	M007042_01	-0.58 ± 0.479	0.429 ± 0.387	not significant
Lrrn1	leucine rich repeat protein 1, neuronal	16979	M001716_01	-2.692 ± 0.547	1.45 ± 0.778	not significant
Npdc1	neural proliferation, differentiation and control gene 1	18146	M000360_01	-1.764 ± 0.593	-0.529 ± 0.392	not significant
Oasl2	2'-5' oligoadenylate synthetase-like 2	23962	M004026_01	-0.554 ± 0.48	0.46 ± 0.509	not significant
Olfr747	olfactory receptor 747	258264	M006059_01	-3.458 ± 0.616	0.304 ± 0.915	not significant	4046 ± 1872	65535 ± 10562
Osbpl1a	oxysterol binding protein-like 1A	64291	M003246_01	-0.805 ± 0.5	0.564 ± 0.492	not significant
Pank1	pantothenate kinase 1	75735	M003880_01	-1.343 ± 0.531	0.637 ± 0.316	not significant
Phf14	PHD finger protein 14	75725	M007467_01	-1.369 ± 1.025	0.035 ± 0.602	not significant
Pqlc1	PQ loop repeat containing 1	66943	M008806_01	-1.025 ± 0.46	1.152 ± 0.464	not significant
Prkd1	protein kinase D1	18760	M000313_01	-1.838 ± 1.139	1.856 ± 0.499	not significant
Ramp1	receptor (calcitonin) activity modifying protein 1	51801	M001144_01	0.19 ± 0.549	1.303 ± 0.479	not significant
Rnf115	ring finger protein 115	67845	M008212_01	-0.452 ± 0.442	0.632 ± 0.581	not significant
Scn5a	sodium channel, voltage-gated, type V, alpha	20271	M005981_01	-1.089 ± 0.779	-0.086 ± 0.503	not significant
Slc12a4	solute carrier family 12, member 4	20498	M006460_01	-2.336 ± 0.884	0.209 ± 0.459	not significant
Slc16a1	solute carrier family 16 (monocarboxylic acid transporters), member 1	20501	M002549_01	-1.031 ± 0.638	0.651 ± 0.553	not significant
Slc29a1	solute carrier family 29 (nucleoside transporters), member 1	63959	M008926_01	-1.699 ± 0.545	-0.478 ± 0.607	not significant
Tmem126b	transmembrane protein 126B	68472	M010030_01	-0.282 ± 0.314	0.67 ± 0.3	not significant
Tmem205	transmembrane protein 205	235043	M003864_01	-0.869 ± 0.587	1.131 ± 0.475	not significant
Ube2t	ubiquitin-conjugating enzyme E2T (putative)	67196	M007171_01	-1.921 ± 0.867	0.054 ± 0.995	not significant
Wdr51a	WD repeat domain 51A	70235	M007851_01	-0.551 ± 0.392	0.382 ± 0.526	not significant

## Sheet: All slow
Gene Ontology enrichment performed with the Gene Ontology Tree Machine tool (GOTM, http://bioinfo.vanderbilt.edu/gotm)
cellular component----mitochondrion----GO:0005739
C=708;O=102;E=59.49;R=1.71;rawP=2.00e-08;adjP=7.24e-07
66169	ENSMUSG00000028998	100048120 66169	Tomm7	Mitochondrial import receptor subunit TOM7 homolog (Translocase of outer membrane 7 kDa subunit homolog) [Source:UniProtKB/Swiss-Prot;Acc:Q9D173]
100046650	ENSMUSG00000021486	100046650 66494	Prelid1	PRELI domain-containing protein 1, mitochondrial Precursor (Px19-like protein) [Source:UniProtKB/Swiss-Prot;Acc:Q8R107]
68375	ENSMUSG00000026895	68375	Ndufa8	NADH dehydrogenase [ubiquinone] 1 alpha subcomplex subunit 8 (NADH-ubiquinone oxidoreductase 19 kDa subunit)(Complex I-19kD)(CI-19kD)(Complex I-PGIV)(CI-PGIV) [Source:UniProtKB/Swiss-Prot;Acc:Q9DCJ5]
11302	ENSMUSG00000025375	11302	Aatk	Serine/threonine-protein kinase LMTK1 (EC 2.7.11.1)(Lemur tyrosine kinase 1)(Apoptosis-associated tyrosine kinase)(AATYK)(Brain apoptosis-associated tyrosine kinase) [Source:UniProtKB/Swiss-Prot;Acc:Q80YE4]
71679	ENSMUSG00000034566	71679	Atp5h	ATP synthase subunit d, mitochondrial [Source:UniProtKB/Swiss-Prot;Acc:Q9DCX2]
12861	ENSMUSG00000041697	12861	Cox6a1	Cytochrome c oxidase subunit 6A1, mitochondrial Precursor (Cytochrome c oxidase polypeptide VIa-liver) [Source:UniProtKB/Swiss-Prot;Acc:P43024]
107732	ENSMUSG00000001445	107732	Mrpl10	39S ribosomal protein L10, mitochondrial Precursor (L10mt)(MRP-L10) [Source:UniProtKB/Swiss-Prot;Acc:Q3TBW2]
595136	ENSMUSG00000028648	595136	Ndufs5	NADH dehydrogenase [ubiquinone] iron-sulfur protein 5 (NADH-ubiquinone oxidoreductase 15 kDa subunit)(Complex I-15 kDa)(CI-15 kDa) [Source:UniProtKB/Swiss-Prot;Acc:Q99LY9]
66593	ENSMUSG00000029433	66593	Diablo	Diablo homolog, mitochondrial Precursor (Second mitochondria-derived activator of caspase)(Smac protein)(Direct IAP-binding protein with low pI) [Source:UniProtKB/Swiss-Prot;Acc:Q9JIQ3]
15492	ENSMUSG00000027871	15492	Hsd3b1	3 beta-hydroxysteroid dehydrogenase/Delta 5-->4-isomerase type 1 (3-beta-HSD I) [Includes 3-beta-hydroxy-Delta(5)-steroid dehydrogenase(EC 1.1.1.145)(3-beta-hydroxy-5-ene steroid dehydrogenase)(Progesterone reductase);Steroid Delta-isomerase(EC 5.3.3.1)(Delta-5-3-ketosteroid isomerase)] [Source:UniProtKB/Swiss-Prot;Acc:P24815]
76137	ENSMUSG00000021371	76137	Ccdc90a	Coiled-coil domain-containing protein 90A, mitochondrial Precursor [Source:UniProtKB/Swiss-Prot;Acc:Q9CXD6]
66841	ENSMUSG00000027809	66841	Etfdh	Electron transfer flavoprotein-ubiquinone oxidoreductase, mitochondrial Precursor (ETF-ubiquinone oxidoreductase)(ETF-QO)(EC 1.5.5.1)(Electron-transferring-flavoprotein dehydrogenase)(ETF dehydrogenase) [Source:UniProtKB/Swiss-Prot;Acc:Q921G7]
12367	ENSMUSG00000031628	12367	Casp3	Caspase-3 Precursor (CASP-3)(EC 3.4.22.56)(Apopain)(Cysteine protease CPP32)(CPP-32)(Yama protein)(SREBP cleavage activity 1)(SCA-1)(LICE) [Contains Caspase-3 subunit p17;Caspase-3 subunit p12] [Source:UniProtKB/Swiss-Prot;Acc:P70677]
66119	ENSMUSG00000033475	100047839 66119	Tomm6	Mitochondrial import receptor subunit TOM6 homolog (Translocase of outer membrane 6 kDa subunit homolog)(Overexpressed breast tumor protein homolog) [Source:UniProtKB/Swiss-Prot;Acc:Q9CQN3]
56695	ENSMUSG00000026179	56695	Pnkd	Probable hydrolase PNKD (EC 3.-.-.-)(Paroxysmal nonkinesiogenic dyskinesia protein)(Myofibrillogenesis regulator 1)(MR-1) [Source:UniProtKB/Swiss-Prot;Acc:Q69ZP3]
192287	ENSMUSG00000032449	192287	Slc25a36	Solute carrier family 25 member 36 [Source:UniProtKB/Swiss-Prot;Acc:Q922G0]
15526	ENSMUSG00000024359	15526	Hspa9	Stress-70 protein, mitochondrial Precursor (75 kDa glucose-regulated protein)(GRP 75)(Heat shock 70 kDa protein 9)(Peptide-binding protein 74)(PBP74)(P66 MOT)(Mortalin) [Source:UniProtKB/Swiss-Prot;Acc:P38647]
12868	ENSMUSG00000035885	100048483 12868	Cox8a	Cytochrome c oxidase subunit 8A, mitochondrial Precursor (Cytochrome c oxidase polypeptide VIII-liver)(Cytochrome c oxidase subunit 8-2) [Source:UniProtKB/Swiss-Prot;Acc:Q64445]
67126	ENSMUSG00000016252	67126	Atp5e	ATP synthase subunit epsilon, mitochondrial [Source:UniProtKB/Swiss-Prot;Acc:P56382]
53375	ENSMUSG00000027099	53375	Mtx2	Metaxin-2 (Mitochondrial outer membrane import complex protein 2) [Source:UniProtKB/Swiss-Prot;Acc:O88441]
75805	ENSMUSG00000021710	75805	Nln	Neurolysin, mitochondrial Precursor (EC 3.4.24.16)(Neurotensin endopeptidase)(Mitochondrial oligopeptidase M)(Microsomal endopeptidase)(MEP) [Source:UniProtKB/Swiss-Prot;Acc:Q91YP2]
76263	ENSMUSG00000029864	76263	Gstk1	Glutathione S-transferase kappa 1 (EC 2.5.1.18)(Glutathione S-transferase subunit 13)(GST 13-13)(GST class-kappa)(GSTK1-1)(mGSTK1) [Source:UniProtKB/Swiss-Prot;Acc:Q9DCM2]
12865	ENSMUSG00000074218	12865	Cox7a1	Cytochrome c oxidase polypeptide 7A1, mitochondrial Precursor (Cytochrome c oxidase polypeptide VIIa-heart)(Cytochrome c oxidase subunit VIIa-H)(COX VIIa-M) [Source:UniProtKB/Swiss-Prot;Acc:P56392]
110842	ENSMUSG00000032314	100046918 110842 100040665	Etfa	Electron transfer flavoprotein subunit alpha, mitochondrial Precursor (Alpha-ETF) [Source:UniProtKB/Swiss-Prot;Acc:Q99LC5]
12896	ENSMUSG00000028607	12896	Cpt2	Carnitine O-palmitoyltransferase 2, mitochondrial Precursor (EC 2.3.1.21)(Carnitine palmitoyltransferase II)(CPT II) [Source:UniProtKB/Swiss-Prot;Acc:P52825]
68917	ENSMUSG00000028470	68917	Hint2	Histidine triad nucleotide-binding protein 2 Precursor (HINT-2)(EC 3.-.-.-)(HINT-3) [Source:UniProtKB/Swiss-Prot;Acc:Q9D0S9]
69527	ENSMUSG00000060679	69527	Mrps9	28S ribosomal protein S9, mitochondrial Precursor (S9mt)(MRP-S9) [Source:UniProtKB/Swiss-Prot;Acc:Q9D7N3]
100046120	ENSMUSG00000022037	12759 100046120	Clu	Clusterin Precursor (Sulfated glycoprotein 2)(SGP-2)(Clustrin)(Apolipoprotein J)(Apo-J) [Contains Clusterin beta chain;Clusterin alpha chain] [Source:UniProtKB/Swiss-Prot;Acc:Q06890]
27404	ENSMUSG00000020620	27404	Abca8b	ATP-binding cassette sub-family A member 8-B [Source:UniProtKB/Swiss-Prot;Acc:Q8K440]
12359	ENSMUSG00000027187	12359	Cat	Catalase (EC 1.11.1.6) [Source:UniProtKB/Swiss-Prot;Acc:P24270]
11692	ENSMUSG00000040888	11692	Gfer	FAD-linked sulfhydryl oxidase ALR (EC 1.8.3.2)(Augmenter of liver regeneration) [Source:UniProtKB/Swiss-Prot;Acc:P56213]
67212	ENSMUSG00000036860	67212	Mrpl55	39S ribosomal protein L55, mitochondrial Precursor (L55mt)(MRP-L55) [Source:UniProtKB/Swiss-Prot;Acc:Q9CZ83]
28295	ENSMUSG00000053329	28295 100046684	D10Jhu81e	ES1 protein homolog, mitochondrial Precursor [Source:UniProtKB/Swiss-Prot;Acc:Q9D172]
66142	ENSMUSG00000031231	66142	Cox7b	Cytochrome c oxidase subunit 7B, mitochondrial Precursor (Cytochrome c oxidase polypeptide VIIb) [Source:UniProtKB/Swiss-Prot;Acc:P56393]
11429	ENSMUSG00000022477	11429	Aco2	Aconitate hydratase, mitochondrial Precursor (Aconitase)(EC 4.2.1.3)(Citrate hydro-lyase) [Source:UniProtKB/Swiss-Prot;Acc:Q99KI0]
20564	ENSMUSG00000056427	20564	Slit3	Slit homolog 3 protein Precursor (Slit-3)(Slit3) [Source:UniProtKB/Swiss-Prot;Acc:Q9WVB4]
73724	ENSMUSG00000033429	73724	Mcee	Methylmalonyl-CoA epimerase, mitochondrial Precursor (EC 5.1.99.1)(DL-methylmalonyl-CoA racemase) [Source:UniProtKB/Swiss-Prot;Acc:Q9D1I5]
66592	ENSMUSG00000028455	66592	Stoml2	Stomatin-like protein 2 (SLP-2) [Source:UniProtKB/Swiss-Prot;Acc:Q99JB2]
66495	ENSMUSG00000026032	66495	Ndufb3	NADH dehydrogenase [ubiquinone] 1 beta subcomplex subunit 3 (NADH-ubiquinone oxidoreductase B12 subunit)(Complex I-B12)(CI-B12) [Source:UniProtKB/Swiss-Prot;Acc:Q9CQZ6]
20656	ENSMUSG00000006818	20656	Sod2	Superoxide dismutase [Mn], mitochondrial Precursor (EC 1.15.1.1) [Source:UniProtKB/Swiss-Prot;Acc:P09671]
100042179	ENSMUSG00000014301	100042179 66449 100047446	Magmas	Mitochondrial import inner membrane translocase subunit Tim16 (Mitochondria-associated granulocyte macrophage CSF-signaling molecule) [Source:UniProtKB/Swiss-Prot;Acc:Q9CQV1]
13167	ENSMUSG00000026385	13167	Dbi	Acyl-CoA-binding protein (ACBP)(Diazepam-binding inhibitor)(DBI)(Endozepine)(EP) [Source:UniProtKB/Swiss-Prot;Acc:P31786]
11669	ENSMUSG00000029455	11669	Aldh2	Aldehyde dehydrogenase, mitochondrial Precursor (EC 1.2.1.3)(ALDH class 2)(AHD-M1)(ALDHI)(ALDH-E2) [Source:UniProtKB/Swiss-Prot;Acc:P47738]
66072	ENSMUSG00000024668	66072	0610038F07Rik	Protein EMI5 homolog, mitochondrial Precursor [Source:UniProtKB/Swiss-Prot;Acc:Q8C6I2]
15107	ENSMUSG00000027984	15107	Hadh	Hydroxyacyl-coenzyme A dehydrogenase, mitochondrial Precursor (HCDH)(EC 1.1.1.35)(Short chain 3-hydroxyacyl-CoA dehydrogenase)(Medium and short chain L-3-hydroxyacyl-coenzyme A dehydrogenase) [Source:UniProtKB/Swiss-Prot;Acc:Q61425]
50799	ENSMUSG00000015112	50799	Slc25a13	Calcium-binding mitochondrial carrier protein Aralar2 (Mitochondrial aspartate glutamate carrier 2)(Solute carrier family 25 member 13)(Citrin) [Source:UniProtKB/Swiss-Prot;Acc:Q9QXX4]
22059	ENSMUSG00000059552	22059	Trp53	Cellular tumor antigen p53 (Tumor suppressor p53) [Source:UniProtKB/Swiss-Prot;Acc:P02340]
16523	ENSMUSG00000030247	16523	Kcnj8	ATP-sensitive inward rectifier potassium channel 8 (Potassium channel, inwardly rectifying subfamily J member 8)(Inwardly rectifier K(+) channel Kir6.1)(uKATP-1) [Source:UniProtKB/Swiss-Prot;Acc:P97794]
67270	ENSMUSG00000062981	623346 67270	Mrpl42	28S ribosomal protein L42, mitochondrial Precursor (L42mt)(MRP-L42)(28S ribosomal protein S32, mitochondrial)(S32mt)(MRP-S32)(MRP-L31) [Source:UniProtKB/Swiss-Prot;Acc:Q9CPV3]
23986	ENSMUSG00000021417	23986	Peci	Peroxisomal 3,2-trans-enoyl-CoA isomerase (EC 5.3.3.8)(Dodecenoyl-CoA isomerase)(Delta(3),delta(2)-enoyl-CoA isomerase)(D3,D2-enoyl-CoA isomerase) [Source:UniProtKB/Swiss-Prot;Acc:Q9WUR2]
14667	ENSMUSG00000000594	14667	Gm2a	Ganglioside GM2 activator Precursor (GM2-AP)(Cerebroside sulfate activator protein)(Shingolipid activator protein 3)(SAP-3) [Source:UniProtKB/Swiss-Prot;Acc:Q60648]
94064	ENSMUSG00000071867	94064 622268	EG622268	39S ribosomal protein L27, mitochondrial (L27mt)(MRP-L27) [Source:UniProtKB/Swiss-Prot;Acc:Q99N92]
11363	ENSMUSG00000026003	11363	Acadl	Long-chain specific acyl-CoA dehydrogenase, mitochondrial Precursor (LCAD)(EC 1.3.99.13) [Source:UniProtKB/Swiss-Prot;Acc:P51174]
12176	ENSMUSG00000078566	100042570 12176 624862	Bnip3	BCL2/adenovirus E1B 19 kDa protein-interacting protein 3 [Source:UniProtKB/Swiss-Prot;Acc:O55003]
54683	ENSMUSG00000024953	54683	Prdx5	Peroxiredoxin-5, mitochondrial Precursor (EC 1.11.1.15)(Prx-V)(Peroxisomal antioxidant enzyme)(PLP)(Thioredoxin reductase)(Thioredoxin peroxidase PMP20)(Antioxidant enzyme B166)(AOEB166)(Liver tissue 2D-page spot 2D-0014IV) [Source:UniProtKB/Swiss-Prot;Acc:P99029]
27273	ENSMUSG00000019577	27273	Pdk4	[Pyruvate dehydrogenase [lipoamide]] kinase isozyme 4, mitochondrial Precursor (EC 2.7.11.2)(Pyruvate dehydrogenase kinase isoform 4) [Source:UniProtKB/Swiss-Prot;Acc:O70571]
70556	ENSMUSG00000028982	70556	Slc25a33	Solute carrier family 25 member 33 [Source:UniProtKB/Swiss-Prot;Acc:Q3TZX3]
66272	ENSMUSG00000021139	24071 66272	Cox16	Cytochrome c oxidase assembly protein COX16 homolog, mitochondrial Precursor [Source:UniProtKB/Swiss-Prot;Acc:Q9CR63]
66407	ENSMUSG00000028861	66407	Mrps15	28S ribosomal protein S15, mitochondrial Precursor (S15mt)(MRP-S15) [Source:UniProtKB/Swiss-Prot;Acc:Q9DC71]
68493	ENSMUSG00000028261	68493	1110007M04Rik	Protein HRPAP20 (Hormone-regulated proliferation-associated protein of 20 kDa homolog) [Source:UniProtKB/Swiss-Prot;Acc:Q9D1H6]
94067	ENSMUSG00000025208	94067	Mrpl43	39S ribosomal protein L43, mitochondrial Precursor (L43mt)(MRP-L43)(Mitochondrial ribosomal protein bMRP36a) [Source:UniProtKB/Swiss-Prot;Acc:Q99N89]
66445	ENSMUSG00000022551	66445	Cyc1	Cytochrome c1, heme protein, mitochondrial Precursor (Ubiquinol-cytochrome-c reductase complex cytochrome c1 subunit)(Cytochrome c-1)(Cytochrome b-c1 complex subunit 4)(Complex III subunit 4)(Complex III subunit IV) [Source:UniProtKB/Swiss-Prot;Acc:Q9D0M3]
18408	ENSMUSG00000031482	18408	Slc25a15	Mitochondrial ornithine transporter 1 (Solute carrier family 25 member 15) [Source:UniProtKB/Swiss-Prot;Acc:Q9WVD5]
22228	ENSMUSG00000033685	22228	Ucp2	Mitochondrial uncoupling protein 2 (UCP 2)(UCPH) [Source:UniProtKB/Swiss-Prot;Acc:P70406]
319710	ENSMUSG00000048285	636534 319710	Frmd6	FERM domain-containing protein 6 [Source:UniProtKB/Swiss-Prot;Acc:Q8C0V9]
66725	ENSMUSG00000036273	66725	Lrrk2	Leucine-rich repeat serine/threonine-protein kinase 2 (EC 2.7.11.1) [Source:UniProtKB/Swiss-Prot;Acc:Q5S006]
29876	ENSMUSG00000037242	29876	Clic4	Chloride intracellular channel protein 4 (mc3s5/mtCLIC) [Source:UniProtKB/Swiss-Prot;Acc:Q9QYB1]
67472	ENSMUSG00000027601	67472	Mtfr1	Mitochondrial fission regulator 1 [Source:UniProtKB/Swiss-Prot;Acc:Q99MB2]
78688	ENSMUSG00000014776	78688	Nol3	Nucleolar protein 3 [Source:UniProtKB/Swiss-Prot;Acc:Q9D1X0]
11958	ENSMUSG00000050856	11958	Atp5k	ATP synthase subunit e, mitochondrial [Source:UniProtKB/Swiss-Prot;Acc:Q06185]
68342	ENSMUSG00000040048	68342	Ndufb10	NADH dehydrogenase [ubiquinone] 1 beta subcomplex subunit 10 (NADH-ubiquinone oxidoreductase PDSW subunit)(Complex I-PDSW)(CI-PDSW) [Source:UniProtKB/Swiss-Prot;Acc:Q9DCS9]
22256	ENSMUSG00000029591	22256	Ung	Uracil-DNA glycosylase (UDG) [Source:UniProtKB/Swiss-Prot;Acc:P97931]
56615	ENSMUSG00000008540	56615	Mgst1	Microsomal glutathione S-transferase 1 (Microsomal GST-1)(EC 2.5.1.18)(Microsomal GST-I) [Source:UniProtKB/Swiss-Prot;Acc:Q91VS7]
11364	ENSMUSG00000062908	11364	Acadm	Medium-chain specific acyl-CoA dehydrogenase, mitochondrial Precursor (MCAD)(EC 1.3.99.3) [Source:UniProtKB/Swiss-Prot;Acc:P45952]
15510	ENSMUSG00000025980	15510 432551	Hspd1	60 kDa heat shock protein, mitochondrial Precursor (Heat shock protein 60)(HSP-60)(Hsp60)(60 kDa chaperonin)(Chaperonin 60)(CPN60)(Mitochondrial matrix protein P1)(HSP-65) [Source:UniProtKB/Swiss-Prot;Acc:P63038]
11370	ENSMUSG00000018574	11370	Acadvl	Very long-chain specific acyl-CoA dehydrogenase, mitochondrial Precursor (EC 1.3.99.-)(MVLCAD)(VLCAD) [Source:UniProtKB/Swiss-Prot;Acc:P50544]
75597	ENSMUSG00000068184	75597	Ndufaf2	Mimitin, mitochondrial Precursor (Myc-induced mitochondrial protein)(MMTN)(NADH dehydrogenase [ubiquinone] 1 alpha subcomplex assembly factor 2)(NDUFA12-like protein) [Source:UniProtKB/Swiss-Prot;Acc:Q59J78]
12683	ENSMUSG00000024526	12683	Cidea	Cell death activator CIDE-A (Cell death-inducing DFFA-like effector A) [Source:UniProtKB/Swiss-Prot;Acc:O70302]
59054	ENSMUSG00000021731	59054	Mrps30	28S ribosomal protein S30, mitochondrial (S30mt)(MRP-S30) [Source:UniProtKB/Swiss-Prot;Acc:Q9D0G0]
72416	ENSMUSG00000024120	72416	Lrpprc	Leucine-rich PPR motif-containing protein, mitochondrial Precursor (130 kDa leucine-rich protein)(LRP 130)(mLRP130) [Source:UniProtKB/Swiss-Prot;Acc:Q6PB66]
12850	ENSMUSG00000030652	12850	Coq7	Ubiquinone biosynthesis protein COQ7 homolog (Coenzyme Q biosynthesis protein 7 homolog)(Timing protein clk-1 homolog) [Source:UniProtKB/Swiss-Prot;Acc:P97478]
52430	ENSMUSG00000028601	52430	Echdc2	Enoyl-CoA hydratase domain-containing protein 2, mitochondrial Precursor [Source:UniProtKB/Swiss-Prot;Acc:Q3TLP5]
14081	ENSMUSG00000018796	14081	Acsl1	Long-chain-fatty-acid--CoA ligase 1 (EC 6.2.1.3)(Long-chain acyl-CoA synthetase 1)(LACS 1) [Source:UniProtKB/Swiss-Prot;Acc:P41216]
67681	ENSMUSG00000057388	67681	Mrpl18	39S ribosomal protein L18, mitochondrial Precursor (L18mt)(MRP-L18) [Source:UniProtKB/Swiss-Prot;Acc:Q9CQL5]
66047	ENSMUSG00000034932	66047	Mrpl54	39S ribosomal protein L54, mitochondrial Precursor (L54mt)(MRP-L54) [Source:UniProtKB/Swiss-Prot;Acc:Q9CPW3]
51798	ENSMUSG00000053898	51798	Ech1	Delta(3,5)-Delta(2,4)-dienoyl-CoA isomerase, mitochondrial Precursor (EC 5.3.3.-) [Source:UniProtKB/Swiss-Prot;Acc:O35459]
18597	ENSMUSG00000031299	18597	Pdha1	Pyruvate dehydrogenase E1 component subunit alpha, somatic form, mitochondrial Precursor (EC 1.2.4.1)(PDHE1-A type I) [Source:UniProtKB/Swiss-Prot;Acc:P35486]
20917	ENSMUSG00000061838	20917	Suclg2	Succinyl-CoA ligase [GDP-forming] subunit beta, mitochondrial Precursor (EC 6.2.1.4)(GTP-specific succinyl-CoA synthetase subunit beta)(Succinyl-CoA synthetase beta-G chain)(SCS-betaG) [Source:UniProtKB/Swiss-Prot;Acc:Q9Z2I8]
69875	ENSMUSG00000002379	69875	Ndufa11	NADH dehydrogenase [ubiquinone] 1 alpha subcomplex subunit 11 (NADH-ubiquinone oxidoreductase subunit B14.7)(Complex I-B14.7)(CI-B14.7) [Source:UniProtKB/Swiss-Prot;Acc:Q9D8B4]
66845	ENSMUSG00000029142	66845	Mrpl33	39S ribosomal protein L33, mitochondrial (L33mt)(MRP-L33) [Source:UniProtKB/Swiss-Prot;Acc:Q9CQP0]
69955	ENSMUSG00000021420	69955	Fars2	Phenylalanyl-tRNA synthetase, mitochondrial Precursor (EC 6.1.1.20)(Phenylalanine--tRNA ligase)(PheRS) [Source:UniProtKB/Swiss-Prot;Acc:Q99M01]
193740	ENSMUSG00000067283	193740	Hspa1a	Heat shock 70 kDa protein 1A (Heat shock 70 kDa protein 3)(HSP70.3)(Hsp68) [Source:UniProtKB/Swiss-Prot;Acc:Q61696]
74088	ENSMUSG00000055312	74088	0610012H03Rik	hypothetical protein LOC74088 isoform 1 [Source:RefSeq peptide;Acc:NP_083023]
27393	ENSMUSG00000022889	27393	Mrpl39	39S ribosomal protein L39, mitochondrial (L39mt)(MRP-L39) [Source:UniProtKB/Swiss-Prot;Acc:Q9JKF7]
69163	ENSMUSG00000026248	69163	Mrpl44	39S ribosomal protein L44, mitochondrial Precursor (L44mt)(EC 3.1.26.-)(MRP-L44) [Source:UniProtKB/Swiss-Prot;Acc:Q9CY73]
67840	ENSMUSG00000021967	67840	Mrp63	Ribosomal protein 63, mitochondrial (mMRP63) [Source:UniProtKB/Swiss-Prot;Acc:Q9CQF8]
13177	ENSMUSG00000024132	13177	Dci	3,2-trans-enoyl-CoA isomerase, mitochondrial Precursor (EC 5.3.3.8)(Dodecenoyl-CoA isomerase)(Delta(3),Delta(2)-enoyl-CoA isomerase)(D3,D2-enoyl-CoA isomerase) [Source:UniProtKB/Swiss-Prot;Acc:P42125]
12015	ENSMUSG00000024959	12015	Bad	Bcl2 antagonist of cell death (BAD)(Bcl-2-binding component 6)(Bcl-xL/Bcl-2-associated death promoter) [Source:UniProtKB/Swiss-Prot;Acc:Q61337]
67426	ENSMUSG00000026489	67426	Cabc1	Chaperone activity of bc1 complex-like, mitochondrial Precursor (Chaperone-ABC1-like)(aarF domain-containing protein kinase 3) [Source:UniProtKB/Swiss-Prot;Acc:Q60936]
71998	ENSMUSG00000018740	71998	Slc25a35	Solute carrier family 25 member 35 [Source:UniProtKB/Swiss-Prot;Acc:Q5SWT3]
66916	ENSMUSG00000033938	66916	Ndufb7	NADH dehydrogenase [ubiquinone] 1 beta subcomplex subunit 7 (NADH-ubiquinone oxidoreductase B18 subunit)(Complex I-B18)(CI-B18) [Source:UniProtKB/Swiss-Prot;Acc:Q9CR61]
29857	ENSMUSG00000022610	29857	Mapk12	Mitogen-activated protein kinase 12 (EC 2.7.11.24)(Extracellular signal-regulated kinase 6)(ERK-6)(Stress-activated protein kinase 3)(Mitogen-activated protein kinase p38 gamma)(MAP kinase p38 gamma) [Source:UniProtKB/Swiss-Prot;Acc:O08911]
cellular component----contractile fiber part----GO:0044449
C=87;O=26;E=7.31;R=3.56;rawP=5.20e-09;adjP=2.83e-07
21955	ENSMUSG00000064179	21955	Tnnt1	Troponin T, slow skeletal muscle (TnTs)(Slow skeletal muscle troponin T)(sTnT) [Source:UniProtKB/Swiss-Prot;Acc:O88346]
15507	ENSMUSG00000004951	15507	Hspb1	Heat shock protein beta-1 (HspB1)(Heat shock 27 kDa protein)(HSP 27)(Growth-related 25 kDa protein)(P25)(HSP25) [Source:UniProtKB/Swiss-Prot;Acc:P14602]
26549	ENSMUSG00000031312	26549	Itgb1bp2	Integrin beta-1-binding protein 2 (Melusin) [Source:UniProtKB/Swiss-Prot;Acc:Q9R000]
68678	ENSMUSG00000027077	68678	Smtnl1	Smoothelin-like protein 1 [Source:UniProtKB/Swiss-Prot;Acc:Q99LM3]
20742	ENSMUSG00000020315	20742	Spnb2	Spectrin beta chain, brain 1 (Spectrin, non-erythroid beta chain 1)(Beta-II spectrin)(Fodrin beta chain)(Embryonic liver fodrin) [Source:UniProtKB/Swiss-Prot;Acc:Q62261]
68016	ENSMUSG00000028348	68016	Murc	Muscle-related coiled-coil protein (Muscle-restricted coiled-coil protein) [Source:UniProtKB/Swiss-Prot;Acc:A2AMM0]
13009	ENSMUSG00000030470	13009	Csrp3	Cysteine and glycine-rich protein 3 (Cysteine-rich protein 3)(CRP3)(LIM domain protein, cardiac)(Muscle LIM protein) [Source:UniProtKB/Swiss-Prot;Acc:P50462]
140781	ENSMUSG00000053093	140781	Myh7	Myosin-7 (Myosin heavy chain 7)(Myosin heavy chain, cardiac muscle beta isoform)(MyHC-beta)(Myosin heavy chain slow isoform)(MyHC-slow) [Source:UniProtKB/Swiss-Prot;Acc:Q91Z83]
21924	ENSMUSG00000021909	21924	Tnnc1	Troponin C, slow skeletal and cardiac muscles (TN-C) [Source:UniProtKB/Swiss-Prot;Acc:P19123]
56642	ENSMUSG00000025172	56642	Ankrd2	Ankyrin repeat domain-containing protein 2 (Skeletal muscle ankyrin repeat protein)(mArpp) [Source:UniProtKB/Swiss-Prot;Acc:Q9WV06]
11459	ENSMUSG00000031972	11459	Acta1	Actin, alpha skeletal muscle (Alpha-actin-1) [Source:UniProtKB/Swiss-Prot;Acc:P68134]
21956	ENSMUSG00000026414	21956	Tnnt2	Troponin T, cardiac muscle (TnTc)(Cardiac muscle troponin T)(cTnT) [Source:UniProtKB/Swiss-Prot;Acc:P50752]
59006	ENSMUSG00000028116	59006	Myoz2	Myozenin-2 (Calsarcin-1)(FATZ-related protein 2) [Source:UniProtKB/Swiss-Prot;Acc:Q9JJW5]
14200	ENSMUSG00000008136	14200	Fhl2	Four and a half LIM domains protein 2 (FHL-2)(Skeletal muscle LIM-protein 3)(SLIM 3) [Source:UniProtKB/Swiss-Prot;Acc:O70433]
17883	ENSMUSG00000020908	17883	Myh3	Myosin-3 (Myosin heavy chain 3) [Source:UniProtKB/Swiss-Prot;Acc:P13541]
22004	ENSMUSG00000028464	22004	Tpm2	Tropomyosin beta chain (Tropomyosin-2)(Beta-tropomyosin) [Source:UniProtKB/Swiss-Prot;Acc:P58774]
83997	ENSMUSG00000021870	83997	Slmap	Sarcolemmal membrane-associated protein (Sarcolemmal-associated protein) [Source:UniProtKB/Swiss-Prot;Acc:Q3URD3]
58916	ENSMUSG00000024471	58916	Myot	Myotilin (Titin immunoglobulin domain protein)(Myofibrillar titin-like Ig domains protein) [Source:UniProtKB/Swiss-Prot;Acc:Q9JIF9]
17897	ENSMUSG00000059741	17897	Myl3	Myosin light chain 3 (Myosin light chain 1, slow-twitch muscle B/ventricular isoform)(MLC1SB)(Ventricular/slow twitch myosin alkali light chain) [Source:UniProtKB/Swiss-Prot;Acc:P09542]
68794	ENSMUSG00000068699	68794	Flnc	Filamin-C (Gamma-filamin)(Filamin-2)(FLN-C)(Actin-binding-like protein)(ABP-L)(ABP-280-like protein) [Source:UniProtKB/Swiss-Prot;Acc:Q8VHX6]
12955	ENSMUSG00000032060	12955	Cryab	Alpha-crystallin B chain (Alpha(B)-crystallin)(P23) [Source:UniProtKB/Swiss-Prot;Acc:P23927]
11472	ENSMUSG00000052374	11472	Actn2	Alpha-actinin-2 (Alpha-actinin skeletal muscle isoform 2)(F-actin cross-linking protein) [Source:UniProtKB/Swiss-Prot;Acc:Q9JI91]
21952	ENSMUSG00000026418	21952	Tnni1	Troponin I, slow skeletal muscle (Troponin I, slow-twitch isoform) [Source:UniProtKB/Swiss-Prot;Acc:Q9WUZ5]
544791	ENSMUSG00000060180	544791	Myh13	myosin, heavy polypeptide 13, skeletal muscle [Source:RefSeq peptide;Acc:NP_001074719]
109711	ENSMUSG00000015143	109711	Actn1	Alpha-actinin-1 (Alpha-actinin cytoskeletal isoform)(Non-muscle alpha-actinin-1)(F-actin cross-linking protein) [Source:UniProtKB/Swiss-Prot;Acc:Q7TPR4]
17888	ENSMUSG00000040752	17888	Myh6	Myosin-6 (Myosin heavy chain 6)(Myosin heavy chain, cardiac muscle alpha isoform)(MyHC-alpha) [Source:UniProtKB/Swiss-Prot;Acc:Q02566]
cellular component----ribosome----GO:0005840
C=170;O=34;E=14.28;R=2.38;rawP=1.38e-06;adjP=3.00e-05
67270	ENSMUSG00000062981	623346 67270	Mrpl42	28S ribosomal protein L42, mitochondrial Precursor (L42mt)(MRP-L42)(28S ribosomal protein S32, mitochondrial)(S32mt)(MRP-S32)(MRP-L31) [Source:UniProtKB/Swiss-Prot;Acc:Q9CPV3]
94064	ENSMUSG00000071867	94064 622268	EG622268	39S ribosomal protein L27, mitochondrial (L27mt)(MRP-L27) [Source:UniProtKB/Swiss-Prot;Acc:Q99N92]
19933	ENSMUSG00000068397	100044606 100047314 676253 19933 620771 100045613 634339 636855 100046478 100043184 675278 676590 100047019 545423 100039601 100046290 100041000	AC108821.6-1	60S ribosomal protein L21 [Source:UniProtKB/Swiss-Prot;Acc:O09167]
76846	ENSMUSG00000006333	76846	Rps9	40S ribosomal protein S9 [Source:UniProtKB/Swiss-Prot;Acc:Q6ZWN5]
66407	ENSMUSG00000028861	66407	Mrps15	28S ribosomal protein S15, mitochondrial Precursor (S15mt)(MRP-S15) [Source:UniProtKB/Swiss-Prot;Acc:Q9DC71]
107732	ENSMUSG00000001445	107732	Mrpl10	39S ribosomal protein L10, mitochondrial Precursor (L10mt)(MRP-L10) [Source:UniProtKB/Swiss-Prot;Acc:Q3TBW2]
94067	ENSMUSG00000025208	94067	Mrpl43	39S ribosomal protein L43, mitochondrial Precursor (L43mt)(MRP-L43)(Mitochondrial ribosomal protein bMRP36a) [Source:UniProtKB/Swiss-Prot;Acc:Q99N89]
67945	ENSMUSG00000066809	67945	Rpl41	60S ribosomal protein L41 [Source:UniProtKB/Swiss-Prot;Acc:P62947]
22190	ENSMUSG00000008348	100048105 22190	EG216818	Ubiquitin [Source:UniProtKB/Swiss-Prot;Acc:P62991]
57294	ENSMUSG00000050621	100048411 100043813 57294 100043692 100047537	Rps27	40S ribosomal protein S27 [Source:UniProtKB/Swiss-Prot;Acc:Q6ZWU9]
80884	ENSMUSG00000025268	80884 100046560	Maged2	melanoma antigen family D, 2 [Source:RefSeq peptide;Acc:NP_109625]
19989	ENSMUSG00000043716	19989	Rpl7	60S ribosomal protein L7 [Source:UniProtKB/Swiss-Prot;Acc:P14148]
666487	ENSMUSG00000057322	633736 666487 67671 638514 674727 664868 625646	Rpl38	60S ribosomal protein L38 [Source:UniProtKB/Swiss-Prot;Acc:Q9JJI8]
20068	ENSMUSG00000061787	382492 20068 623169	Rps17	40S ribosomal protein S17 [Source:UniProtKB/Swiss-Prot;Acc:P63276]
20116	ENSMUSG00000047675	20116 100043763 100039036 100040298	Rps8	40S ribosomal protein S8 [Source:UniProtKB/Swiss-Prot;Acc:P62242]
19921	ENSMUSG00000017404	382844 100039695 19921 100045367 208428 100041511 100046041	Rpl19	60S ribosomal protein L19 [Source:UniProtKB/Swiss-Prot;Acc:P84099]
59054	ENSMUSG00000021731	59054	Mrps30	28S ribosomal protein S30, mitochondrial (S30mt)(MRP-S30) [Source:UniProtKB/Swiss-Prot;Acc:Q9D0G0]
19981	ENSMUSG00000046330	19981 100042986 632394 100045996 100043732 100047998 668941	Rpl37a	60S ribosomal protein L37a [Source:UniProtKB/Swiss-Prot;Acc:P61514]
69527	ENSMUSG00000060679	69527	Mrps9	28S ribosomal protein S9, mitochondrial Precursor (S9mt)(MRP-S9) [Source:UniProtKB/Swiss-Prot;Acc:Q9D7N3]
66047	ENSMUSG00000034932	66047	Mrpl54	39S ribosomal protein L54, mitochondrial Precursor (L54mt)(MRP-L54) [Source:UniProtKB/Swiss-Prot;Acc:Q9CPW3]
77252	ENSMUSG00000040139	77252	9430038I01Rik	Putative uncharacterized proteinMCG1046832, isoform CRA_a ; [Source:UniProtKB/TrEMBL;Acc:Q9CX25]
67681	ENSMUSG00000057388	67681	Mrpl18	39S ribosomal protein L18, mitochondrial Precursor (L18mt)(MRP-L18) [Source:UniProtKB/Swiss-Prot;Acc:Q9CQL5]
67212	ENSMUSG00000036860	67212	Mrpl55	39S ribosomal protein L55, mitochondrial Precursor (L55mt)(MRP-L55) [Source:UniProtKB/Swiss-Prot;Acc:Q9CZ83]
54217	ENSMUSG00000057863	100048459 622534 100043718 54217 100048508 637553	Rpl36	60S ribosomal protein L36 [Source:UniProtKB/Swiss-Prot;Acc:P47964]
269261	ENSMUSG00000069682	633570 269261 630855 668706 622589	AC158592.4	60S ribosomal protein L12 [Source:UniProtKB/Swiss-Prot;Acc:P35979]
20104	ENSMUSG00000028495	639593 666577 434404 20104 667739	Rps6	40S ribosomal protein S6 (Phosphoprotein NP33) [Source:UniProtKB/Swiss-Prot;Acc:P62754]
66845	ENSMUSG00000029142	66845	Mrpl33	39S ribosomal protein L33, mitochondrial (L33mt)(MRP-L33) [Source:UniProtKB/Swiss-Prot;Acc:Q9CQP0]
68052	ENSMUSG00000069972	100044992 628061 100043695 68052 637251 668239 100048340 100048495 100039924 625298	Rps13	40S ribosomal protein S13 [Source:UniProtKB/Swiss-Prot;Acc:P62301]
67097	ENSMUSG00000052146	668457 67097	Rps10	40S ribosomal protein S10 [Source:UniProtKB/Swiss-Prot;Acc:P63325]
27393	ENSMUSG00000022889	27393	Mrpl39	39S ribosomal protein L39, mitochondrial (L39mt)(MRP-L39) [Source:UniProtKB/Swiss-Prot;Acc:Q9JKF7]
69163	ENSMUSG00000026248	69163	Mrpl44	39S ribosomal protein L44, mitochondrial Precursor (L44mt)(EC 3.1.26.-)(MRP-L44) [Source:UniProtKB/Swiss-Prot;Acc:Q9CY73]
16785	ENSMUSG00000032518	433141 432548 636901 100045332 634672 16785 433712	Rpsa	40S ribosomal protein SA (Laminin receptor 1)(LamR)(37/67 kDa laminin receptor)(LRP/LR)(Laminin-binding protein precursor p40)(LBP/p40)(37 kDa laminin receptor precursor)(37LRP)(67 kDa laminin receptor)(67LR)(37 kDa oncofetal antigen)(OFA/iLRP) [Source:UniProtKB/Swiss-Prot;Acc:P14206]
70335	ENSMUSG00000035504	70335	Reep6	Receptor expression-enhancing protein 6 (Polyposis locus protein 1-like 1)(TB2 protein-like 1) [Source:UniProtKB/Swiss-Prot;Acc:Q9JM62]
67840	ENSMUSG00000021967	67840	Mrp63	Ribosomal protein 63, mitochondrial (mMRP63) [Source:UniProtKB/Swiss-Prot;Acc:Q9CQF8]
Other Significant
11484
11535
11687
11747
11758
11761
11764
11767
11815
11843
11853
11870
11924
11933
11938
12017
12159
12224
12237
12306
12350
12351
12364
12368
12373
12468
12469
12477
12491
12554
12575
12579
12615
12702
12729
13014
13039
13046
13095
13097
13101
13143
13185
13202
13207
13404
13424
13434
13435
13437
13589
13627
13709
13728
13800
13829
13830
13850
13867
13992
14077
14166
14199
14208
14261
14309
14371
14425
14428
14674
14683
14772
14806
14873
14962
15043
15081
15129
15208
15213
15221
15267
15354
15357
15369
15371
15375
15378
15382
15416
15441
15482
15519
15902
15903
16332
16450
16453
16468
16478
16490
16582
16598
16600
16798
16825
16832
16852
16867
17116
17125
17222
17268
17692
17701
17762
17869
17877
17906
17920
17921
17938
18019
18024
18030
18032
18080
18104
18114
18132
18141
18167
18218
18295
18484
18538
18599
18626
18648
18749
18969
18991
19013
19017
19052
19063
19091
19141
19158
19170
19317
19338
19353
19697
20200
20341
20342
20383
20411
20439
20448
20451
20454
20462
20525
20528
20669
20683
20733
20750
20773
20778
21345
21351
21413
21425
21426
21672
21682
21743
21872
21898
21961
22084
22146
22230
22249
22289
22339
22350
22367
22375
22376
22388
22393
22437
22629
22685
23947
23970
23988
23992
23999
24053
24102
26378
26379
26433
26557
26896
26897
27215
27281
27359
27360
27410
27528
27998
29809
29813
29856
30795
50850
50915
50996
52076
52377
52502
52713
52830
53312
53322
53356
53357
53382
53418
53620
53627
53814
54120
54126
54132
54161
54418
54519
54614
55989
56036
56085
56177
56294
56316
56349
56361
56378
56403
56407
56431
56437
56452
56458
56463
56480
56508
56526
56535
56542
56703
56808
56872
57436
57776
57837
58172
58176
59024
59050
64143
64652
65099
65114
66094
66101
66106
66174
66190
66213
66214
66244
66251
66302
66317
66350
66394
66403
66411
66420
66423
66447
66454
66515
66526
66549
66580
66711
66722
66795
66813
66889
66940
66949
66970
67014
67023
67072
67091
67169
67211
67238
67276
67405
67439
67442
67459
67473
67489
67504
67511
67528
67586
67629
67678
67742
67771
67800
67896
67916
67951
68041
68145
68273
68365
68490
68556
68572
68705
68732
68750
68777
68939
68991
69125
69150
69187
69368
69710
69726
69957
70110
70233
70356
70377
70549
70572
70779
70998
71062
71242
71713
71990
71994
72050
72102
72129
72519
72562
72727
73167
73178
73447
73711
74041
74100
74164
74186
74191
74326
74665
74717
75339
75388
75396
75686
75687
75710
75782
76131
76260
76338
76400
76478
76707
76893
76952
77254
77627
78891
80908
80987
81489
84094
93677
93762
94190
94275
97122
100090
101706
101869
102866
104027
104252
104318
104457
106529
106894
107047
108121
109815
112407
114886
116891
117109
140571
170761
171531
192156
192185
207781
209558
210992
217331
224938
224997
229543
233575
233908
236930
237336
239556
245474
246048
319149
319173
329777
384061
620313
621893
633057
664883
100039489
100044207
100044391
100046410
Without Ontology
19791
66627
66349
12227
81799
13445
110957
27883
27490
56354
13508
74405
114601
110829
73919
17357
68043
67533
66425
68386
117171
74133
69347
67687
69428
71307
75521
69421
73533
78639
73606
69068
66293
69849
66439
75610
66952
69596
67101
72368
69697
69755
381668
72341
76964
75768
66719
75013
71088
66780
76000
76133
68243
68128
52822
100126824
72281
108159
75089
52357
109674
11515
66400
11735
68854
71939
108909
66912
27355
70062
67315
12845
12870
20310
12724
11435
14061
434446
69216
76380
12260
16007
13025
67299
13371
56429
67880
114255
18606
13805
66540
76886
14175
66117
14546
76758
74185
14735
14451
72938
84506
15288
668661
639910
16071
52668
15958
16171
12589
74589
78267
66689
56839
16956
17105
17237
17763
23945
17189
56876
53893
77090
23965
69706
320769
19012
56176
100047749
110208
69870
14325
108143
71973
319757
432709
66561
625758
633295
52023
260297
58200
72351
74467
56438
20363
18787
30806
100045085
71999
100046072
67532
100048075
674712
378702
56471
57429
72421
67971
21933
27279
68527
171530
Not Significant
11602
11602
11811
11875
11931
11931
12502
12651
13400
13731
13732
14064
14066
14190
14612
14773
15162
15896
16158
16618
16979
16979
17171
17967
18146
18760
19217
20271
20498
20501
20536
20544
22671
22671
23886
23962
26385
26888
28193
50530
50769
51801
54140
54381
54598
55936
55987
55988
56295
56323
56371
56504
56741
57431
58217
58240
59095
60455
63959
64291
66102
66120
66253
66270
66361
66607
66695
66815
66895
66943
67035
67045
67196
67374
67416
67434
67564
67622
67653
67704
67801
67845
67868
67972
68151
68472
68616
68642
68701
69478
69585
69660
70235
70564
70617
70859
70948
70993
70993
71756
71862
71900
72713
74424
74685
75725
75735
76074
76295
76477
76560
76560
76561
76594
78217
78785
78808
79059
80752
80752
83965
84544
93671
94219
99349
106878
207615
208117
224250
235043
257926
258264
258416
258607
319899
100045163

## Sheet: Most fast
Most significant genes overexpressed in type 2B fibres
Gene Symbol	Gene Description	Gene ID	Probe ID	MyHC 2B	MyHC 1	Ch1 (2B)	Ch1 (1)
Mstn	myostatin	17700	M001248_01	13291 ± 8108	1414 ± 274
Zfp672	zinc finger protein 672	319475	M009512_01	65535 ± 24536	7837 ± 4866	2.18 ± 0.298	-2.253 ± 0.7
Rps6kb1	ribosomal protein S6 kinase, polypeptide 1	72508	M009428_01	65535 ± 18022	7999 ± 4837	1.777 ± 0.553	-2.371 ± 0.733
Usp11	ubiquitin specific peptidase 11	236733	M009427_01	46305 ± 22321	11312 ± 7911
Ptx3	pentraxin related gene	19288	M001733_01	5993 ± 6303	1460 ± 1102
Tmem167b	transmembrane protein 167B	67495	M009248_01	65535 ± 24653	16705 ± 11475	1.764 ± 0.36	-1.356 ± 0.521
Slc1a3	solute carrier family 1 (glial high affinity glutamate transporter), member 3	20512	M009310_01	7059 ± 10004	1479 ± 527
2610528E23Rik	RIKEN cDNA 2610528E23 gene	66497	M010405_01	1542 ± 1360	1128 ± 380
Izumo1	izumo sperm-egg fusion 1	73456	M009343_01	12353 ± 11017	3233 ± 3497
Fap	fibroblast activation protein	14089	M004955_01	9179 ± 9035	3309 ± 1436
Myoz1	myozenin 1	59011	M003795_01	65535 ± 17613	19746 ± 20962	1.49 ± 0.395	-1.326 ± 0.707
Elp4	elongation protein 4 homolog (S. cerevisiae)	77766	M009345_01	5111 ± 4396	2443 ± 2594
Zmynd17	zinc finger, MYND domain containing 17	74843	M010647_01	6295 ± 14111	2259 ± 1894
Srebf1	sterol regulatory element binding transcription factor 1	20787	M009047_01	25018 ± 19250	6269 ± 6251
Myh8	myosin, heavy polypeptide 8, skeletal muscle, perinatal	17885	M000962_01	48785 ± 26667	6591 ± 5595
C2cd2l	C2 calcium-dependent domain containing 2-like	71764	M009344_01	26641 ± 15615	10299 ± 11292
Polk	polymerase (DNA directed), kappa	27015	M005853_01	3420 ± 1764	2285 ± 766
Kcng4	potassium voltage-gated channel, subfamily G, member 4	66733	M010067_01	8283 ± 10435	2324 ± 1277
Pvalb	parvalbumin	19293	M000959_01	1654 ± 838	1074 ± 184
Mfsd8	major facilitator superfamily domain containing 8	72175	M009249_01	8018 ± 8165	3222 ± 2981
Sar1b	SAR1 gene homolog B (S. cerevisiae)	66397	M007929_01	39947 ± 18918	16554 ± 17522
Mllt3	myeloid/lymphoid or mixed-lineage leukemia (trithorax homolog, Drosophila); translocated to, 3	70122	M013051_01	5956 ± 6190	3840 ± 2373
Itpr1	inositol 1,4,5-triphosphate receptor 1	16438	M007009_01	8304 ± 9505	8137 ± 4392
Pfkfb3	6-phosphofructo-2-kinase/fructose-2,6-biphosphatase 3	170768	M007524_01	8559 ± 7701	2149 ± 1376
Tsc22d3	TSC22 domain family, member 3	14605	M003657_01	62459 ± 20434	13417 ± 10219
Herc5	hect domain and RLD 5	67138	M009236_01	60292 ± 23520	10799 ± 9087
Sox6	SRY-box containing gene 6	20679	M001727_01	7138 ± 11035	2588 ± 1709
LOC100044104	similar to T-box 1	100044104	M011796_01	26104 ± 15474	7909 ± 5359
Tnfaip2	tumor necrosis factor, alpha-induced protein 2	21928	M001551_01	2712 ± 4125	2077 ± 933
Sar1b	SAR1 gene homolog B (S. cerevisiae)	66397	M013306_01	55254 ± 19092	13591 ± 14053
Chrnb2	cholinergic receptor, nicotinic, beta polypeptide 2 (neuronal)	11444	M005814_01	1544 ± 760	1316 ± 306
Popdc2	popeye domain containing 2	64082	M007945_01	6692 ± 4891	7461 ± 3248
Neu2	neuraminidase 2	23956	M005198_01	2143 ± 1255	1446 ± 2040
Gdap1	ganglioside-induced differentiation-associated-protein 1	14545	M003232_01	1474 ± 1144	1219 ± 296
Rai14	retinoic acid induced 14	75646	M008259_01	972 ± 494	970 ± 120
Mtap	methylthioadenosine phosphorylase	66902	M008611_01	7088 ± 7506	6503 ± 4832
Nudt16l1	nudix (nucleoside diphosphate linked moiety X)-type motif 16-like 1	66911	M009415_01	43431 ± 24382	8569 ± 5973
Cugbp2	CUG triplet repeat, RNA binding protein 2	14007	M004119_01	9953 ± 8854	10935 ± 9548
Rwdd3	RWD domain containing 3	73170	M007957_01	3809 ± 3294	1947 ± 870
Ctnnbip1	catenin beta interacting protein 1	67087	M009865_01	12446 ± 13287	6710 ± 5110
Peg3	paternally expressed 3	18616	M002396_01	2337 ± 2855	1534 ± 560
Fcna	ficolin A	14133	M002678_01	11897 ± 6789	3261 ± 2446
St3gal6	ST3 beta-galactoside alpha-2,3-sialyltransferase 6	54613	M005931_01	10640 ± 10645	5036 ± 5957
Pgm2	phosphoglucomutase 2	72157	M007771_01	52140 ± 16886	29360 ± 20371
Itm2a	integral membrane protein 2A	16431	M000063_01	59473 ± 19501	20741 ± 21712
Sema5a	sema domain, seven thrombospondin repeats (type 1 and type 1-like), transmembrane domain (TM) and short cytoplasmic domain, (semaphorin) 5A	20356	M003878_01	23117 ± 10911	8901 ± 3667
Tmed7	transmembrane emp24 protein transport domain containing 7	66676	M007976_01	3509 ± 6621	2914 ± 1367
Smox	spermine oxidase	228608	M008930_01	12359 ± 13015	6670 ± 5962
Prss23	protease, serine, 23	76453	M007763_01	7584 ± 15741	2900 ± 1429
Slc40a1	solute carrier family 40 (iron-regulated transporter), member 1	53945	M006746_01	3619 ± 7360	2940 ± 3406
1810009N02Rik	RIKEN cDNA 1810009N02 gene	69099	M009535_01	2479 ± 1355	2115 ± 787
Tnnt3	troponin T3, skeletal, fast	21957	M003013_01	60561 ± 19494	9946 ± 6990
Diap2	diaphanous homolog 2 (Drosophila)	54004	M002737_01	14975 ± 19625	1562 ± 2914
Ap2a2	adaptor protein complex AP-2, alpha 2 subunit	11772	M003014_01	998 ± 422	968 ± 174
Slc37a4	solute carrier family 37 (glucose-6-phosphate transporter), member 4	14385	M004461_01	5602 ± 5500	4028 ± 2887
Dhdh	dihydrodiol dehydrogenase (dimeric)	71755	M009390_01	2946 ± 3152	2286 ± 815
Casr	calcium-sensing receptor	12374	M005991_01	1118 ± 473	1000 ± 189
4921524J17Rik	RIKEN cDNA 4921524J17 gene	66714	M010236_01	7320 ± 8524	3517 ± 1563
H2afz	H2A histone family, member Z	51788	M000284_01	9884 ± 6358	6714 ± 3854
Myct1	myc target 1	68632	M009331_01	2762 ± 1014	1700 ± 731
Irgm2	immunity-related GTPase family M member 2	54396	M004607_01	8055 ± 13146	3898 ± 5439
Wnt7b	wingless-related MMTV integration site 7B	22422	M001440_01	3615 ± 2831	977 ± 185
Avil	advillin	11567	M002725_01	11608 ± 13631	9540 ± 3410
Gins3	GINS complex subunit 3 (Psf3 homolog)	78833	M009525_01	1766 ± 1089	1056 ± 336
R3hdm2	R3H domain containing 2	71750	M008827_01	14364 ± 11233	8487 ± 5455
Mllt3	myeloid/lymphoid or mixed-lineage leukemia (trithorax homolog, Drosophila); translocated to, 3	70122	M007482_01	3059 ± 2193	2744 ± 1792
Myd88	myeloid differentiation primary response gene 88	17874	M002821_01	9897 ± 11225	3681 ± 3643
Myom2	myomesin 2	17930	M002642_01	7365 ± 10608	2376 ± 1250
Mpp3	membrane protein, palmitoylated 3 (MAGUK p55 subfamily member 3)	13384	M003417_01	2133 ± 1401	2011 ± 752
Vps37a	vacuolar protein sorting 37A (yeast)	52348	M011874_01	4312 ± 2246	2011 ± 820
Zic1	zinc finger protein of the cerebellum 1	22771	M000943_01	2690 ± 3194	1671 ± 980
Cdh20	cadherin 20	23836	M006009_01	3313 ± 4682	1707 ± 520
Ap2b1	adaptor-related protein complex 2, beta 1 subunit	71770	M009706_01	5011 ± 5165	2681 ± 3636
Rbl2	retinoblastoma-like 2	19651	M004143_01	4402 ± 3285	4108 ± 5423
Ube2cbp	ubiquitin-conjugating enzyme E2C binding protein	70348	M010488_01	1175 ± 512	1501 ± 597
Egf	epidermal growth factor	13645	M000471_01	4171 ± 3876	3740 ± 1823
Amd-ps3	S-adenosylmethionine decarboxylase, pseudogene 3	100043304	M002390_01	65535 ± 13137	24022 ± 15408	0.106 ± 0.484	-1.113 ± 0.36
Zfp275	zinc finger protein 275	27081	M003977_01	1214 ± 1078	1241 ± 387
Alox8	arachidonate 8-lipoxygenase	11688	M002186_01	1815 ± 921	1530 ± 690
Tgfb2	transforming growth factor, beta 2	21808	M003231_01	8627 ± 8054	7699 ± 4209
Zic5	zinc finger protein of the cerebellum 5	65100	M011904_01	33582 ± 19559	14478 ± 9370
Eif4e3	eukaryotic translation initiation factor 4E member 3	66892	M009272_01	3240 ± 3195	1830 ± 1214
Gsta3	glutathione S-transferase, alpha 3	14859	M003025_01	8257 ± 6824	3518 ± 2617
Eif2s2	eukaryotic translation initiation factor 2, subunit 2 (beta)	67204	M008959_01	10950 ± 9063	7675 ± 8273
Ppp1cb	protein phosphatase 1, catalytic subunit, beta isoform	19046	M001676_01	13816 ± 15256	17554 ± 11674
Tspy-ps	testis specific protein-Y encoded, pseudogene	22109	M002619_01	4784 ± 3406	4075 ± 4092
Atg12	autophagy-related 12 (yeast)	67526	M007266_01	6520 ± 7414	4076 ± 1084
Slc33a1	solute carrier family 33 (acetyl-CoA transporter), member 1	11416	M003905_01	2584 ± 2910	2222 ± 771
Rb1	retinoblastoma 1	19645	M000093_01	3310 ± 2844	4796 ± 3060
Tbx15	T-box 15	21384	M006718_01	17489 ± 17326	7615 ± 7906
Dhx58	DEXH (Asp-Glu-X-His) box polypeptide 58	80861	M012914_01	7223 ± 11254	4666 ± 5520
Actn3	actinin alpha 3	11474	M002107_01	65535 ± 693	23740 ± 16568	0.363 ± 0.649	-0.761 ± 0.858
1110012L19Rik	RIKEN cDNA 1110012L19 gene	68618	M009877_01	5964 ± 5219	6951 ± 2422
2810407C02Rik	RIKEN cDNA 2810407C02 gene	69227	M011906_01	4297 ± 4034	3960 ± 2073
Vsnl1	visinin-like 1	26950	M002007_01	1463 ± 581	1246 ± 452
Snx5	sorting nexin 5	69178	M007593_01	10323 ± 12379	6748 ± 6658
Irx5	Iroquois related homeobox 5 (Drosophila)	54352	M006811_01	2858 ± 2407	1560 ± 2115
Cpeb4	cytoplasmic polyadenylation element binding protein 4	67579	M010967_01	2687 ± 2080	1796 ± 1206
Mamld1	mastermind-like domain containing 1	333639	M006118_01	2217 ± 1368	2123 ± 713
Epb4.1	erythrocyte protein band 4.1	269587	M009024_01	3312 ± 5006	3426 ± 2600
Itpr1	inositol 1,4,5-triphosphate receptor 1	16438	M000946_01	1938 ± 1274	1541 ± 918
Ssr3	signal sequence receptor, gamma	67437	M011592_01	5533 ± 6614	3409 ± 1897
Gm7278	predicted gene 7278	639787	M003056_01	985 ± 688	963 ± 154
Cntfr	ciliary neurotrophic factor receptor	12804	M004522_01	17744 ± 16592	12917 ± 18801
Nrip2	nuclear receptor interacting protein 2	60345	M006448_01	6761 ± 6087	5379 ± 1937
Prl7b1	prolactin family 7, subfamily b, member 1	75596	M010244_01	1426 ± 705	1334 ± 385
Rabgef1	RAB guanine nucleotide exchange factor (GEF) 1	56715	M005954_01	19582 ± 11722	12684 ± 15132
A2bp1	ataxin 2 binding protein 1	268859	M006428_01	24256 ± 13043	20674 ± 13805
Tmem49	transmembrane protein 49	75909	M008053_01	2357 ± 1724	2408 ± 2254
Darc	Duffy blood group, chemokine receptor	13349	M002198_01	8031 ± 4079	5551 ± 3557
Grem2	gremlin 2 homolog, cysteine knot superfamily (Xenopus laevis)	23893	M003944_01	1357 ± 1266	1260 ± 496
BC003331	cDNA sequence BC003331	226499	M008623_01	2441 ± 2112	2686 ± 1477
Pfkm	phosphofructokinase, muscle	18642	M003974_01	65535 ± 14325	49873 ± 17832	0.541 ± 0.378	-0.458 ± 0.378
Hrsp12	heat-responsive protein 12	15473	M000908_01	1612 ± 1094	1766 ± 1447
Scd2	stearoyl-Coenzyme A desaturase 2	20250	M000090_01	5940 ± 8675	2934 ± 5496
Ddit4l	DNA-damage-inducible transcript 4-like	73284	M009653_01	65535 ± 18756	13857 ± 22819	0.486 ± 0.605	-0.778 ± 0.766
Nup210	nucleoporin 210	54563	M004168_01	3134 ± 2430	2731 ± 1413
Dnaja2	DnaJ (Hsp40) homolog, subfamily A, member 2	56445	M004315_01	20946 ± 15995	11111 ± 4158
Nptn	neuroplastin	20320	M003052_01	1676 ± 901	1333 ± 654
Abcg2	ATP-binding cassette, sub-family G (WHITE), member 2	26357	M004070_01	1832 ± 982	1422 ± 688
Myh4	myosin, heavy polypeptide 4, skeletal muscle	17884	M009524_01	65535 ± 11454	20826 ± 23501	1.121 ± 0.733	-0.143 ± 1.061
Cacng1	calcium channel, voltage-dependent, gamma subunit 1	12299	M005433_01	5596 ± 7576	4387 ± 3288
Rbm18	RNA binding motif protein 18	67889	M007963_01	1248 ± 907	2010 ± 729
l7Rn6	lethal, Chr 7, Rinchik 6	67669	M008664_01	5293 ± 4092	6732 ± 2609
Msi1	Musashi homolog 1(Drosophila)	17690	M002006_01	28407 ± 11240	8193 ± 6920
Dcaf12	DDB1 and CUL4 associated factor 12	68970	M008707_01	885 ± 480	1490 ± 289
Ociad2	OCIA domain containing 2	433904	M009690_01	4353 ± 3504	4597 ± 1263
Gpx3	glutathione peroxidase 3	14778	M007202_01	9683 ± 8924	9061 ± 4331
Cd55	CD55 antigen	13136	M006862_01	802 ± 372	1009 ± 177
Gapdhs	glyceraldehyde-3-phosphate dehydrogenase, spermatogenic	14447	M000617_01	16983 ± 15491	5567 ± 2888
1700120K04Rik	RIKEN cDNA 1700120K04 gene	68232	M010977_01	1276 ± 988	1334 ± 231
1700026D08Rik	RIKEN cDNA 1700026D08 gene	75556	M007440_01	1341 ± 580	1225 ± 1986
Tmod1	tropomodulin 1	21916	M011496_01	1188 ± 460	1118 ± 273
Slc35f4	solute carrier family 35, member F4	75288	M009306_01	853 ± 430	1302 ± 1283
Sos2	son of sevenless homolog 2 (Drosophila)	20663	M001311_01	24919 ± 17011	16206 ± 19044
Irx3	Iroquois related homeobox 3 (Drosophila)	16373	M004847_01	2528 ± 1457	1591 ± 739
Pak1	p21 protein (Cdc42/Rac)-activated kinase 1	18479	M005611_01	2069 ± 1655	1249 ± 1160
Inha	inhibin alpha	16322	M006930_01	2876 ± 1276	2426 ± 703
Sall4	sal-like 4 (Drosophila)	99377	M008584_01	2469 ± 1317	1691 ± 1624
Birc3	baculoviral IAP repeat-containing 3	11796	M000702_01	1382 ± 634	1360 ± 559
Tm2d1	TM2 domain containing 1	94043	M007987_01	4635 ± 4282	8535 ± 4396
Ghrh	growth hormone releasing hormone	14601	M002185_01	18041 ± 12947	8183 ± 7204
En2	engrailed 2	13799	M001532_01	1605 ± 1218	1399 ± 1327
Ccdc91	coiled-coil domain containing 91	67015	M007268_01	3722 ± 5730	3420 ± 2440
Acsl4	acyl-CoA synthetase long-chain family member 4	50790	M006356_01	1513 ± 582	2635 ± 1996
Cgrrf1	cell growth regulator with ring finger domain 1	68755	M010559_01	2315 ± 3227	2090 ± 1199
Tgfbi	transforming growth factor, beta induced	21810	M003001_01	6369 ± 9292	3638 ± 3401
Cldn4	claudin 4	12740	M002330_01	5182 ± 11538	3089 ± 2798
Entpd8	ectonucleoside triphosphate diphosphohydrolase 8	72090	M009313_01	805 ± 348	1084 ± 108
Cbfb	core binding factor beta	12400	M000697_01	16491 ± 19444	3979 ± 3250
H2-T3	histocompatibility 2, T region locus 3	15043	M002941_01	1656 ± 1701	1640 ± 1245
1700094C09Rik	RIKEN cDNA 1700094C09 gene	78634	M011328_01	1499 ± 527	1798 ± 1339
Usp25	ubiquitin specific peptidase 25	30940	M004900_01	26814 ± 19964	17792 ± 17661
Rfwd2	ring finger and WD repeat domain 2	26374	M003860_01	9136 ± 12145	4903 ± 3227
Pold4	polymerase (DNA-directed), delta 4	69745	M007830_01	15455 ± 12688	13217 ± 12860
Pbx4	pre-B-cell leukemia homeobox 4	80720	M007839_01	2082 ± 2615	2155 ± 1545
Plaur	plasminogen activator, urokinase receptor	18793	M006944_01	1220 ± 649	1000 ± 205
Wdr45l	Wdr45 like	66840	M008953_01	2491 ± 2234	3702 ± 1414
2810026P18Rik	RIKEN cDNA 2810026P18 gene	72655	M007705_01	19125 ± 13735	18706 ± 11230
Rab27b	RAB27b, member RAS oncogene family	80718	M013364_01	849 ± 295	971 ± 94
Sdf4	stromal cell derived factor 4	20318	M009055_01	2995 ± 1736	2390 ± 1837
Serinc1	serine incorporator 1	56442	M004340_01	3779 ± 2151	2622 ± 3131
Ggnbp1	gametogenetin binding protein 1	70772	M011274_01	1117 ± 565	1201 ± 441
4930579G24Rik	RIKEN cDNA 4930579G24 gene	75939	M011322_01	1059 ± 419	1467 ± 579
Eno3	enolase 3, beta muscle	13808	M004437_01	65535 ± 20597	9256 ± 24505	1.352 ± 0.376	-0.136 ± 0.705
Dap3	death associated protein 3	65111	M008745_01	3872 ± 2113	3537 ± 1957
Socs6	suppressor of cytokine signaling 6	54607	M005618_01	3030 ± 3232	4283 ± 2885
Cnp	2',3'-cyclic nucleotide 3' phosphodiesterase	12799	M003087_01	1100 ± 578	1563 ± 633
Dctn2	dynactin 2	69654	M007795_01	3485 ± 5536	5142 ± 1594
Hbb-bh1	hemoglobin Z, beta-like embryonic chain	15132	M006149_01	7455 ± 13290	15478 ± 13467
Klk5	kallikrein related-peptidase 5	68668	M007536_01	1327 ± 506	1677 ± 883
Chrnb1	cholinergic receptor, nicotinic, beta polypeptide 1 (muscle)	11443	M010939_01	2259 ± 3170	3064 ± 2254
Uox	urate oxidase	22262	M002751_01	670 ± 296	920 ± 152
Pnpla8	patatin-like phospholipase domain containing 8	67452	M010495_01	4229 ± 3359	4601 ± 5062
Tm9sf3	transmembrane 9 superfamily member 3	107358	M007023_01	4470 ± 6938	4380 ± 6205
2310002L09Rik	RIKEN cDNA 2310002L09 gene	71886	M010710_01	11494 ± 14746	6047 ± 8825
Mylpf	myosin light chain, phosphorylatable, fast skeletal muscle	17907	M003010_01	65535 ± 23234	23065 ± 28482	0.579 ± 0.585	-0.502 ± 0.449
Gstm1	glutathione S-transferase, mu 1	14862	M000693_01	1587 ± 1039	2399 ± 964
Ppp1r14b	protein phosphatase 1, regulatory (inhibitor) subunit 14B	18938	M000045_01	6553 ± 8559	8175 ± 3940
Pkm2	pyruvate kinase, muscle	18746	M000919_01	21006 ± 18646	7940 ± 9510
Tnni2	troponin I, skeletal, fast 2	21953	M000684_01	65535 ± 0	65535 ± 21722	0.838 ± 0.995	-0.791 ± 0.648
Vrk2	vaccinia related kinase 2	69922	M013003_01	778 ± 350	1153 ± 274
Ints6	integrator complex subunit 6	18130	M001480_01	894 ± 352	1055 ± 227
Phka1	phosphorylase kinase alpha 1	18679	M005108_01	1510 ± 952	1372 ± 813
Tmbim6	transmembrane BAX inhibitor motif containing 6	110213	M007412_01	13129 ± 14764	10701 ± 5737
Tcf7l2	transcription factor 7-like 2, T-cell specific, HMG-box	21416	M002709_01	1348 ± 731	1176 ± 418
Sgk1	serum/glucocorticoid regulated kinase 1	20393	M004207_01	65535 ± 21277	19777 ± 19146	0.134 ± 0.541	-1.373 ± 0.896
Plekhb1	pleckstrin homology domain containing, family B (evectins) member 1	27276	M003979_01	9819 ± 5434	8159 ± 4613
Ctsc	cathepsin C	13032	M000207_01	9019 ± 7943	7888 ± 8009
Igfbp4	insulin-like growth factor binding protein 4	16010	M006603_01	811 ± 475	1022 ± 426
6330411D24Rik	RIKEN cDNA 6330411D24 gene	70725	M012078_01	845 ± 426	967 ± 167
Snap25	synaptosomal-associated protein 25	20614	M001598_01	869 ± 1063	951 ± 219
Aldoart2	aldolase 1, A isoform, retrogene 2	79459	M007559_01	43130 ± 24310	9366 ± 11387
Art3	ADP-ribosyltransferase 3	109979	M004233_01	17460 ± 8172	8617 ± 6546
Cpeb1	cytoplasmic polyadenylation element binding protein 1	12877	M003637_01	4737 ± 4951	3329 ± 2549
Lox	lysyl oxidase	16948	M000056_01	1524 ± 1887	1467 ± 963
Igtp	interferon gamma induced GTPase	16145	M000260_01	962 ± 442	1326 ± 779
Vcl	vinculin	22330	M002819_01	2833 ± 2581	3442 ± 1896
Gmcl1l	germ cell-less homolog 1 (Drosophila)-like	71847	M010458_01	1109 ± 487	1317 ± 2718
Fscn1	fascin homolog 1, actin bundling protein (Strongylocentrotus purpuratus)	14086	M002903_01	5143 ± 4534	5117 ± 3428
Gt(ROSA)26Sor	gene trap ROSA 26, Philippe Soriano	14910	M006846_01	8116 ± 8313	8313 ± 6754
4933413G19Rik	RIKEN cDNA 4933413G19 gene	71149	M012139_01	1088 ± 1092	1109 ± 879
Ttc33	tetratricopeptide repeat domain 33	67515	M007603_01	7348 ± 9125	12932 ± 10711
Mtf1	metal response element binding transcription factor 1	17764	M001671_01	698 ± 527	962 ± 133
Cars2	cysteinyl-tRNA synthetase 2 (mitochondrial)(putative)	71941	M009834_01	2620 ± 1138	3892 ± 2287
Prr13	proline rich 13	66151	M012876_01	6244 ± 6109	6075 ± 4332
Bace1	beta-site APP cleaving enzyme 1	23821	M003825_01	2432 ± 1812	1874 ± 678
Gdf1	growth differentiation factor 1	14559	M002393_01	3517 ± 3799	2362 ± 1057
Ndel1	nuclear distribution gene E-like homolog 1 (A. nidulans)	83431	M009210_01	2769 ± 2035	3155 ± 2149
2810405K02Rik	RIKEN cDNA 2810405K02 gene	66469	M009950_01	35161 ± 20609	14764 ± 7731
Mapk14	mitogen-activated protein kinase 14	26416	M001599_01	10634 ± 12280	12204 ± 8962
Ceacam13	carcinoembryonic antigen-related cell adhesion molecule 13	69785	M010243_01	671 ± 394	1103 ± 336
Pnpla6	patatin-like phospholipase domain containing 6	50767	M003766_01	670 ± 330	905 ± 125
Ing2	inhibitor of growth family, member 2	69260	M010122_01	998 ± 568	1134 ± 447
Cenpc1	centromere protein C1	12617	M001721_01	854 ± 377	909 ± 139
Zhx1	zinc fingers and homeoboxes 1	22770	M006766_01	1714 ± 1211	1587 ± 766
Ubr3	ubiquitin protein ligase E3 component n-recognin 3	68795	M011589_01	6363 ± 5673	4738 ± 6744
2810422O20Rik	RIKEN cDNA 2810422O20 gene	69962	M008335_01	5736 ± 7173	8083 ± 4930
Slc22a16	solute carrier family 22 (organic cation transporter), member 16	70840	M010512_01	1334 ± 528	1894 ± 3369
Me1	malic enzyme 1, NADP(+)-dependent, cytosolic	17436	M004438_01	2339 ± 2066	2043 ± 1617
Klhdc2	kelch domain containing 2	69554	M008496_01	27466 ± 17345	19886 ± 11512
Trit1	tRNA isopentenyltransferase 1	66966	M007291_01	3044 ± 1777	4703 ± 3559
LOC100044633	similar to Chain A, The Crystal Structure Of The Bet3-Trs31-Sedlin Complex	100044633	M011935_01	2350 ± 2031	2416 ± 1235
Smad6	MAD homolog 6 (Drosophila)	17130	M004126_01	777 ± 436	1105 ± 205
Parp6	poly (ADP-ribose) polymerase family, member 6	67287	M007458_01	4471 ± 2133	6645 ± 4913
Cyp27a1	cytochrome P450, family 27, subfamily a, polypeptide 1	104086	M008261_01	3354 ± 13644	2329 ± 977
Lce3b	late cornified envelope 3B	66344	M010345_01	1095 ± 1116	1812 ± 2939
Mett10d	methyltransferase 10 domain containing	67493	M012643_01	1049 ± 678	1171 ± 936
Calm3	calmodulin 3	12315	M000364_01	13530 ± 16526	10912 ± 10868
LOC100047005	similar to adenylate kinase 2	100047005	M004358_01	1212 ± 549	1278 ± 532
Fam132a	family with sequence similarity 132, member A	67389	M008779_01	4804 ± 3986	7725 ± 3253
4933400A11Rik	capping protein (actin filament) muscle Z-line, alpha 1 pseudogene	66747	M010920_01	1817 ± 14279	1554 ± 3279
Dtx2	deltex 2 homolog (Drosophila)	74198	M008828_01	12960 ± 8007	7982 ± 3817
Mybph	myosin binding protein H	53311	M001670_01	1170 ± 1041	1358 ± 590
Tmem173	transmembrane protein 173	72512	M010224_01	1166 ± 631	1646 ± 1755
Erp44	endoplasmic reticulum protein 44	76299	M011604_01	13168 ± 9167	8175 ± 4205
Tmem184c	transmembrane protein 184C	234463	M010926_01	4625 ± 5239	4766 ± 2948
Tmem101	transmembrane protein 101	76547	M010369_01	10265 ± 6503	10265 ± 6837
Dkk3	dickkopf homolog 3 (Xenopus laevis)	50781	M005266_01	1994 ± 1293	1606 ± 534
Sytl2	synaptotagmin-like 2	83671	M008253_01	1868 ± 2201	1607 ± 955
2010003O02Rik	RIKEN cDNA 2010003O02 gene	66434	M006931_01	771 ± 455	1380 ± 1064
2610528E23Rik	RIKEN cDNA 2610528E23 gene	66497	M011299_01	1036 ± 691	1170 ± 250
Phkg1	phosphorylase kinase gamma 1	18682	M001102_01	1897 ± 856	1601 ± 614
Sypl2	synaptophysin-like 2	17306	M003531_01	8889 ± 11647	6664 ± 4784
Gnpnat1	glucosamine-phosphate N-acetyltransferase 1	54342	M004923_01	1002 ± 450	1013 ± 1194
Gaa	glucosidase, alpha, acid	14387	M006686_01	2274 ± 1642	3673 ± 6645
Stat3	signal transducer and activator of transcription 3	20848	M001382_01	1946 ± 1023	2619 ± 1950
Ank1	ankyrin 1, erythroid	11733	M001818_01	5499 ± 9411	5409 ± 2388
Rasa4	RAS p21 protein activator 4	54153	M007950_01	7463 ± 3949	5468 ± 4103
Klhdc3	kelch domain containing 3	71765	M013232_01	15999 ± 10156	11953 ± 12195
Myo10	myosin X	17909	M005564_01	2715 ± 1100	2486 ± 3386
G6pd2	glucose-6-phosphate dehydrogenase 2	14380	M005295_01	657 ± 397	1073 ± 231
Vamp7	vesicle-associated membrane protein 7	20955	M000568_01	1490 ± 721	1433 ± 501
2210009G21Rik	RIKEN cDNA 2210009G21 gene	74243	M013207_01	593 ± 307	945 ± 238
Naa15	N(alpha)-acetyltransferase 15, NatA auxiliary subunit	74838	M008551_01	4720 ± 2972	3897 ± 2671
Socs1	suppressor of cytokine signaling 1	12703	M000040_01	1071 ± 537	1154 ± 221
Gm9836	predicted gene 9836	100042244	M008982_01	36310 ± 18652	33413 ± 18360
Itga5	integrin alpha 5 (fibronectin receptor alpha)	16402	M003117_01	952 ± 766	1214 ± 537
Stard5	StAR-related lipid transfer (START) domain containing 5	170460	M008182_01	3103 ± 7338	1995 ± 839
Tnfaip8l2	tumor necrosis factor, alpha-induced protein 8-like 2	69769	M009409_01	1252 ± 991	1772 ± 1603
Casq1	calsequestrin 1	12372	M002814_01	12442 ± 18317	3581 ± 2246
1700029G01Rik	RIKEN cDNA 1700029G01 gene	66938	M008946_01	970 ± 546	1368 ± 1287
Cox7a2l	cytochrome c oxidase subunit VIIa polypeptide 2-like	20463	M004455_01	686 ± 534	905 ± 192
Zbtb46	zinc finger and BTB domain containing 46	72147	M012121_01	4172 ± 4177	7251 ± 4980
Gprc5c	G protein-coupled receptor, family C, group 5, member C	70355	M011238_01	1619 ± 2058	1445 ± 748
Zc3h8	zinc finger CCCH type containing 8	57432	M002763_01	811 ± 390	1028 ± 371
Opn1mw	opsin 1 (cone pigments), medium-wave-sensitive (color blindness, deutan)	14539	M005870_01	2182 ± 2119	3090 ± 2383
Wtap	Wilms' tumour 1-associating protein	60532	M008130_01	5546 ± 7111	6812 ± 5886
Cxcl15	chemokine (C-X-C motif) ligand 15	20309	M005570_01	1225 ± 982	1736 ± 1036
LOC100045300	similar to Dr1 associated protein 1 (negative cofactor 2 alpha)	100045300	M008301_01	23722 ± 19060	23056 ± 11303
Crot	carnitine O-octanoyltransferase	74114	M008534_01	6147 ± 4801	7101 ± 4725
Stx7	syntaxin 7	53331	M002749_01	13360 ± 16474	5189 ± 4183
Astn1	astrotactin 1	11899	M001692_01	5898 ± 4840	2676 ± 4759
Slc39a13	solute carrier family 39 (metal ion transporter), member 13	68427	M009816_01	2455 ± 1241	4316 ± 3067
Riok3	RIO kinase 3 (yeast)	66878	M008626_01	17324 ± 13285	11958 ± 17588
Gpn3	GPN-loop GTPase 3	68080	M007632_01	7927 ± 4488	8509 ± 2842
Ikbip	IKBKB interacting protein	67454	M010218_01	1526 ± 604	2193 ± 684
Mpnd	MPN domain containing	68047	M009426_01	5361 ± 3018	8402 ± 5029
Anapc5	anaphase-promoting complex subunit 5	59008	M004339_01	3678 ± 2600	2927 ± 1723
Gpr146	G protein-coupled receptor 146	80290	M009511_01	1799 ± 1118	2113 ± 1015
Timp2	tissue inhibitor of metalloproteinase 2	21858	M003328_01	687 ± 388	961 ± 197
Xist	inactive X specific transcripts	213742	M001443_01	661 ± 400	980 ± 374
Rxra	retinoid X receptor alpha	20181	M008065_01	1633 ± 1186	2740 ± 1474
Pfkfb1	6-phosphofructo-2-kinase/fructose-2,6-biphosphatase 1	18639	M003549_01	1134 ± 449	1252 ± 444
Il6ra	interleukin 6 receptor, alpha	16194	M000994_01	966 ± 574	1271 ± 882
Pcgf6	polycomb group ring finger 6	71041	M009651_01	1992 ± 1150	2360 ± 1360
Cdkn2c	cyclin-dependent kinase inhibitor 2C (p18, inhibits CDK4)	12580	M000663_01	1011 ± 634	1689 ± 661
Tusc4	tumor suppressor candidate 4	56032	M002761_01	3279 ± 4908	1305 ± 1111
Nutf2	nuclear transport factor 2	68051	M011544_01	3167 ± 2624	2235 ± 662
Accn1	amiloride-sensitive cation channel 1, neuronal (degenerin)	11418	M002438_01	1068 ± 524	1082 ± 604
Thg1l	tRNA-histidine guanylyltransferase 1-like (S. cerevisiae)	66628	M009247_01	11149 ± 6456	6528 ± 4762
Arih2	ariadne homolog 2 (Drosophila)	23807	M004125_01	662 ± 404	1052 ± 250
Morf4l2	mortality factor 4 like 2	56397	M004035_01	6689 ± 8272	4097 ± 2508
Schip1	schwannomin interacting protein 1	30953	M003826_01	9708 ± 14956	10188 ± 10479
Hn1	hematological and neurological expressed sequence 1	15374	M000629_01	5707 ± 4632	4237 ± 4444
Mcpt4	mast cell protease 4	17227	M003735_01	909 ± 432	1147 ± 186
Snx24	sorting nexing 24	69226	M009235_01	1595 ± 843	2417 ± 1017
Igh-6	immunoglobulin heavy chain 6 (heavy chain of IgM)	16019	M002990_01	1724 ± 905	1958 ± 1890
Pde4a	phosphodiesterase 4A, cAMP specific	18577	M004766_01	1606 ± 651	1840 ± 2908
Cdx4	caudal type homeobox 4	12592	M001556_01	955 ± 462	944 ± 321
Stac	src homology three (SH3) and cysteine rich domain	20840	M000525_01	901 ± 415	1318 ± 518
Gmfb	glia maturation factor, beta	63985	M010992_01	1748 ± 713	2590 ± 1812
Gjc2	gap junction protein, gamma 2	118454	M009738_01	1275 ± 518	1196 ± 1007
Aldoa	aldolase A, fructose-bisphosphate	11674	M007410_01	65535 ± 0	65535 ± 14698	0.467 ± 0.623	-0.478 ± 0.598
Usp15	ubiquitin specific peptidase 15	14479	M008011_01	5750 ± 3525	6494 ± 4544
Gatsl3	GATS protein-like 3	71962	M007231_01	705 ± 320	1138 ± 257
Bard1	BRCA1 associated RING domain 1	12021	M002738_01	1236 ± 654	985 ± 381
Six2	sine oculis-related homeobox 2 homolog (Drosophila)	20472	M001977_01	1050 ± 737	1293 ± 498
Zfp112	zinc finger protein 112	57745	M005612_01	959 ± 362	1257 ± 723
Tnnc2	troponin C2, fast	21925	M006959_01	9260 ± 10438	8058 ± 6599
Rbl1	retinoblastoma-like 1 (p107)	19650	M001046_01	1249 ± 616	1657 ± 1264
B4galt5	UDP-Gal:betaGlcNAc beta 1,4-galactosyltransferase, polypeptide 5	56336	M005600_01	657 ± 435	1015 ± 377
Cib2	calcium and integrin binding family member 2	56506	M005077_01	7773 ± 12354	2493 ± 4012
Rrp7a	ribosomal RNA processing 7 homolog A (S. cerevisiae)	74778	M009030_01	5970 ± 4326	5928 ± 3230
Gm2816	predicted gene 2816	100040511	M012081_01	1617 ± 1891	1892 ± 543
Rtn3	reticulon 3	20168	M007675_01	3701 ± 3723	6838 ± 3480
Ltbp2	latent transforming growth factor beta binding protein 2	16997	M001352_01	848 ± 1122	1098 ± 458
Mrpl24	mitochondrial ribosomal protein L24	67707	M006913_01	1013 ± 582	1275 ± 711
Vbp1	von Hippel-Lindau binding protein 1	22327	M006705_01	3047 ± 3063	2396 ± 1928
Lce1b	late cornified envelope 1B	68720	M009972_01	1099 ± 602	1003 ± 176
Dr1	down-regulator of transcription 1	13486	M009650_01	890 ± 418	1187 ± 271
Rom1	rod outer segment membrane protein 1	19881	M000204_01	1305 ± 2204	1300 ± 500
Nfatc1	nuclear factor of activated T-cells, cytoplasmic, calcineurin-dependent 1	18018	M002607_01	2202 ± 1198	2329 ± 2320
Ly75	lymphocyte antigen 75	17076	M000717_01	752 ± 398	1265 ± 448
Golph3	golgi phosphoprotein 3	66629	M007773_01	5806 ± 6698	4886 ± 10800
Acp6	acid phosphatase 6, lysophosphatidic	66659	M011928_01	1140 ± 514	1349 ± 366
Creld2	cysteine-rich with EGF-like domains 2	76737	M013250_01	3096 ± 2580	3062 ± 1637
Selk	selenoprotein K	80795	M006135_01	20512 ± 10419	24194 ± 14953
Tmem81	transmembrane protein 81	74626	M009444_01	1130 ± 545	1230 ± 332
Nap1l2	nucleosome assembly protein 1-like 2	17954	M000542_01	813 ± 398	1026 ± 263
H2-M3	histocompatibility 2, M region locus 3	14991	M002997_01	645 ± 326	1018 ± 404
2410017I17Rik	RIKEN cDNA 2410017I17 gene	675325	M010771_01	1021 ± 561	1812 ± 1274
Fezf1	Fez family zinc finger 1	73191	M010506_01	984 ± 571	1495 ± 853
Cenph	centromere protein H	26886	M004069_01	7002 ± 6228	5471 ± 5584
Npas1	neuronal PAS domain protein 1	18142	M000860_01	936 ± 313	1032 ± 719
Fign	fidgetin	60344	M006447_01	1001 ± 945	2121 ± 2170
Hoxd13	homeobox D13	15433	M005536_01	738 ± 335	901 ± 156
Nfkbib	nuclear factor of kappa light polypeptide gene enhancer in B-cells inhibitor, beta	18036	M001605_01	950 ± 412	1218 ± 328
Leprotl1	leptin receptor overlapping transcript-like 1	68192	M009391_01	3487 ± 2991	3642 ± 1647
Olfr943	olfactory receptor 943	258323	M011845_01	737 ± 579	1340 ± 711
1700027D21Rik	RIKEN cDNA 1700027D21 gene	76573	M010172_01	666 ± 324	1069 ± 130
4930451G09Rik	RIKEN cDNA 4930451G09 gene	74684	M010095_01	1924 ± 1417	2430 ± 871
Ywhae	tyrosine 3-monooxygenase/tryptophan 5-monooxygenase activation protein, epsilon polypeptide	22627	M005126_01	19287 ± 16633	16337 ± 9768
Scpep1	serine carboxypeptidase 1	74617	M009379_01	707 ± 418	1190 ± 578
Tpp1	tripeptidyl peptidase I	12751	M003454_01	5962 ± 8214	9198 ± 4497
Mbnl1	muscleblind-like 1 (Drosophila)	56758	M004439_01	3566 ± 2835	4074 ± 3093
Lypla1	lysophospholipase 1	18777	M011108_01	2627 ± 1222	2574 ± 2161
2310002L09Rik	RIKEN cDNA 2310002L09 gene	71886	M012204_01	18075 ± 18039	15228 ± 11845
Dynll1	dynein light chain LC8-type 1	56455	M004425_01	801 ± 522	1028 ± 232
1700066C05Rik	RIKEN cDNA 1700066C05 gene	78654	M012738_01	832 ± 364	1028 ± 454
Cul3	cullin 3	26554	M002793_01	1037 ± 440	987 ± 160
Ube2l3	ubiquitin-conjugating enzyme E2L 3	22195	M001065_01	7184 ± 10210	8315 ± 5481
Adam9	a disintegrin and metallopeptidase domain 9 (meltrin gamma)	11502	M004269_01	38441 ± 19325	9296 ± 18223
Zmat5	zinc finger, matrin type 5	67178	M011706_01	875 ± 415	1606 ± 611
Rnf34	ring finger protein 34	80751	M007228_01	10911 ± 10801	10176 ± 4841
Snrp1c-ps2	U1 small nuclear ribonucleoprotein 1C, pseudogene 2	20632	M005294_01	888 ± 288	1060 ± 992
Elp2	elongation protein 2 homolog (S. cerevisiae)	58523	M006831_01	1642 ± 1028	3207 ± 1246
Ptpn1	protein tyrosine phosphatase, non-receptor type 1	19246	M000932_01	1822 ± 888	1885 ± 2436
Gpr108	G protein-coupled receptor 108	78308	M008603_01	19580 ± 13733	8621 ± 2716
Zfp819	zinc finger protein 819	74400	M012553_01	851 ± 575	1678 ± 1849
Chmp5	chromatin modifying protein 5	76959	M007416_01	7125 ± 4194	10383 ± 4337
Abcb6	ATP-binding cassette, sub-family B (MDR/TAP), member 6	74104	M008660_01	1996 ± 776	2066 ± 687
Dkk1	dickkopf homolog 1 (Xenopus laevis)	13380	M002398_01	595 ± 291	956 ± 137
Aip	aryl-hydrocarbon receptor-interacting protein	11632	M002673_01	6263 ± 5710	7884 ± 8095
Tmem52	transmembrane protein 52	69671	M010151_01	5073 ± 6233	5060 ± 2395
Commd8	COMM domain containing 8	27784	M010038_01	1380 ± 931	1281 ± 210
Nup50	nucleoporin 50	18141	M013141_01	2651 ± 2570	2507 ± 1546
Serpina3g	serine (or cysteine) peptidase inhibitor, clade A, member 3G	20715	M003049_01	4670 ± 6770	2634 ± 3198
Capn7	calpain 7	12339	M003887_01	4287 ± 3665	3128 ± 2556
Fgfr1op2	FGFR1 oncogene partner 2	67529	M008377_01	4102 ± 3547	10673 ± 6627
Zbtb1	zinc finger and BTB domain containing 1	268564	M009288_01	4425 ± 2048	4969 ± 2030
Slbp	stem-loop binding protein	20492	M001479_01	1031 ± 569	1769 ± 586
1700014B07Rik	RIKEN cDNA 1700014B07 gene	72248	M012223_01	1099 ± 1227	1285 ± 489
Zfp53	zinc finger protein 53	24132	M005051_01	633 ± 304	1033 ± 144
Hus1	Hus1 homolog (S. pombe)	15574	M005083_01	11875 ± 14166	8724 ± 5114
Saal1	serum amyloid A-like 1	78935	M006972_01	968 ± 426	1097 ± 321
B230118H07Rik	RIKEN cDNA B230118H07 gene	68170	M011876_01	12036 ± 10701	19074 ± 9674
Lmbrd1	LMBR1 domain containing 1	68421	M011066_01	971 ± 424	1205 ± 287
2310015B20Rik	RIKEN cDNA 2310015B20 gene	69563	M010621_01	65535 ± 17557	61360 ± 15410	0.865 ± 0.358	0.177 ± 0.499
Fam131a	family with sequence similarity 131, member A	78408	M009774_01	9604 ± 14645	8117 ± 3979
Vsig1	V-set and immunoglobulin domain containing 1	78789	M010651_01	627 ± 374	1365 ± 1763
Rgn	regucalcin	19733	M000732_01	763 ± 383	1058 ± 171
Klk9	kallikrein related-peptidase 9	101533	M012337_01	747 ± 452	1189 ± 350
Stk40	serine/threonine kinase 40	74178	M007746_01	6036 ± 3978	7805 ± 3568
Hint3	histidine triad nucleotide binding protein 3	66847	M010298_01	5607 ± 2982	6285 ± 2947
Cdx2	caudal type homeobox 2	12591	M003388_01	722 ± 367	1000 ± 144
Tlr9	toll-like receptor 9	81897	M010080_01	1596 ± 730	1497 ± 2066
Tpx2	TPX2, microtubule-associated protein homolog (Xenopus laevis)	72119	M007303_01	1454 ± 1176	1378 ± 915
Rars	arginyl-tRNA synthetase	104458	M008378_01	9302 ± 3731	10321 ± 6595
Anapc5	anaphase-promoting complex subunit 5	59008	M008826_01	65535 ± 8232	64978 ± 18931	0.095 ± 0.357	-0.656 ± 0.35
Ppp2r2a	protein phosphatase 2 (formerly 2A), regulatory subunit B (PR 52), alpha isoform	71978	M008646_01	1029 ± 568	1147 ± 256
Psme4	proteasome (prosome, macropain) activator subunit 4	103554	M007723_01	43272 ± 16673	53159 ± 23815
Pramel3	preferentially expressed antigen in melanoma-like 3	83565	M011281_01	1380 ± 629	1906 ± 1725
Gtf2i	general transcription factor II I	14886	M006734_01	5054 ± 2833	7418 ± 3466
Rgs4	regulator of G-protein signaling 4	19736	M002798_01	979 ± 412	1043 ± 577
Ucp1	uncoupling protein 1 (mitochondrial, proton carrier)	22227	M001481_01	736 ± 393	939 ± 194
2610029I01Rik	RIKEN cDNA 2610029I01 gene	77032	M010986_01	783 ± 395	1098 ± 779
Alkbh8	alkB, alkylation repair homolog 8 (E. coli)	67667	M010639_01	1633 ± 779	1893 ± 605
Dmrt1	doublesex and mab-3 related transcription factor 1	50796	M011071_01	863 ± 749	1503 ± 515
Gad2	glutamic acid decarboxylase 2	14417	M001814_01	820 ± 337	1075 ± 584
Loxl2	lysyl oxidase-like 2	94352	M006166_01	1233 ± 734	1684 ± 1794
Cdyl2	chromodomain protein, Y chromosome-like 2	75796	M012554_01	1151 ± 463	1575 ± 414
Wdr33	WD repeat domain 33	74320	M009241_01	2644 ± 1263	4129 ± 1536
1110018G07Rik	RIKEN cDNA 1110018G07 gene	68497	M008031_01	2095 ± 1713	2370 ± 1375
Wnt2b	wingless related MMTV integration site 2b	22414	M002726_01	844 ± 400	1125 ± 156
Prm2	protamine 2	19119	M000159_01	759 ± 388	995 ± 217
Thap2	THAP domain containing, apoptosis associated protein 2	66816	M009230_01	7527 ± 6194	7547 ± 5717
Pomc	pro-opiomelanocortin-alpha	18976	M003615_01	815 ± 406	1026 ± 186
Krtcap3	keratinocyte associated protein 3	69815	M009536_01	1095 ± 481	1071 ± 246
Gm12751	predicted gene 12751	100039220	M009438_01	1188 ± 806	1445 ± 597
Erbb4	v-erb-a erythroblastic leukemia viral oncogene homolog 4 (avian)	13869	M005447_01	659 ± 362	967 ± 151
Gng5	guanine nucleotide binding protein (G protein), gamma 5	14707	M011515_01	33403 ± 17654	41590 ± 25255
Itih3	inter-alpha trypsin inhibitor, heavy chain 3	16426	M001646_01	929 ± 482	1201 ± 603
9430016H08Rik	RIKEN cDNA 9430016H08 gene	68115	M007681_01	4440 ± 1924	4275 ± 1786
Lce1d	late cornified envelope 1D	69611	M013057_01	1943 ± 4095	2653 ± 4729
Cdh23	cadherin 23 (otocadherin)	22295	M010524_01	638 ± 389	990 ± 224
Eif3j	eukaryotic translation initiation factor 3, subunit J	78655	M008414_01	5372 ± 8195	4575 ± 3435
Fggy	FGGY carbohydrate kinase domain containing	75578	M007368_01	4629 ± 1599	2781 ± 3949
Ube2r2	ubiquitin-conjugating enzyme E2R 2	67615	M009096_01	7225 ± 8325	11288 ± 5134
Tmem186	transmembrane protein 186	66690	M007273_01	3331 ± 2241	5828 ± 3819
Ppp3ca	protein phosphatase 3, catalytic subunit, alpha isoform	19055	M000088_01	1670 ± 1251	1609 ± 961
Ep400	E1A binding protein p400	75560	M010237_01	784 ± 607	1130 ± 274
Rfx2	regulatory factor X, 2 (influences HLA class II expression)	19725	M000028_01	901 ± 432	1070 ± 247
Gm10379	predicted gene 10379	ENSMUSG00000072608	M010896_01	783 ± 368	961 ± 248
Maf1	MAF1 homolog (S. cerevisiae)	68877	M007513_01	671 ± 432	986 ± 156
Alg14	asparagine-linked glycosylation 14 homolog (yeast)	66789	M011646_01	1357 ± 600	1479 ± 487
Sun1	Sad1 and UNC84 domain containing 1	77053	M007944_01	6831 ± 6607	10431 ± 2715
Tmem107	transmembrane protein 107	66910	M009355_01	1113 ± 466	1517 ± 581
Pah	phenylalanine hydroxylase	18478	M000824_01	1647 ± 2187	1693 ± 350
Inhbb	inhibin beta-B	16324	M001070_01	785 ± 343	979 ± 265
9030607L17Rik	RIKEN cDNA 9030607L17 gene	71564	M009547_01	681 ± 392	1119 ± 337
4930471G03Rik	RIKEN cDNA 4930471G03 gene	74966	M012721_01	1743 ± 1188	1616 ± 2503
Abhd13	abhydrolase domain containing 13	68904	M011568_01	1358 ± 457	1615 ± 926
Capn1	calpain 1	12333	M002157_01	1034 ± 589	1629 ± 484
Ephb6	Eph receptor B6	13848	M000555_01	821 ± 359	895 ± 133
Ift122	intraflagellar transport 122 homolog (Chlamydomonas)	81896	M007260_01	1931 ± 2162	1811 ± 1049
Srp72	signal recognition particle 72	66661	M008394_01	2470 ± 2889	4243 ± 1309
Fabp5	fatty acid binding protein 5, epidermal	16592	M000230_01	825 ± 5765	1053 ± 378
Mknk2	MAP kinase-interacting serine/threonine kinase 2	17347	M005045_01	5726 ± 10997	5474 ± 4814
Neu1	neuraminidase 1	18010	M007249_01	932 ± 497	1525 ± 300
Dnaja3	DnaJ (Hsp40) homolog, subfamily A, member 3	83945	M008568_01	1092 ± 656	1333 ± 426
Rrm1	ribonucleotide reductase M1	20133	M000194_01	2167 ± 1384	1792 ± 920
4930524B15Rik	RIKEN cDNA 4930524B15 gene	67592	M010818_01	778 ± 484	1037 ± 400
Itfg1	integrin alpha FG-GAP repeat containing 1	71927	M007526_01	2356 ± 1932	3309 ± 1893
Pip	prolactin induced protein	18716	M000431_01	818 ± 345	996 ± 144
Pdlim3	PDZ and LIM domain 3	53318	M002331_01	21604 ± 17228	12391 ± 16752
0610010O12Rik	RIKEN cDNA 0610010O12 gene	66060	M008448_01	65535 ± 13344	56419 ± 17058	0.107 ± 0.326	-0.563 ± 0.37
Arsa	arylsulfatase A	11883	M006639_01	788 ± 336	1017 ± 167
Chrm3	cholinergic receptor, muscarinic 3, cardiac	12671	M011742_01	1170 ± 635	1310 ± 370
Akr1c13	aldo-keto reductase family 1, member C13	27384	M004064_01	743 ± 414	1080 ± 394
Vmn2r10	vomeronasal 2, receptor 10	22307	M002950_01	708 ± 498	934 ± 153
Ryr3	ryanodine receptor 3	20192	M001210_01	800 ± 354	951 ± 177
Slc35f2	solute carrier family 35, member F2	72022	M008209_01	722 ± 435	1076 ± 198
Krtap6-1	keratin associated protein 6-1	16700	M002283_01	1000 ± 587	1079 ± 341
Mapk10	mitogen-activated protein kinase 10	26414	M001910_01	1023 ± 577	1095 ± 631
Chst2	carbohydrate sulfotransferase 2	54371	M002894_01	1815 ± 738	1895 ± 3252
0610007P22Rik	RIKEN cDNA 0610007P22 gene	68327	M013194_01	1746 ± 748	1317 ± 485
Myl7	myosin, light polypeptide 7, regulatory	17898	M010368_01	851 ± 305	1167 ± 940
Olfr44	olfactory receptor 44	18343	M011822_01	1414 ± 491	1737 ± 581
Atp13a2	ATPase type 13A2	74772	M009811_01	4618 ± 3948	8816 ± 4812
LOC676689	similar to H-2 class I histocompatibility antigen, L-D alpha chain precursor	676689	M005301_01	1660 ± 1340	3472 ± 3224
Cd200	CD200 antigen	17470	M002516_01	2278 ± 1198	3124 ± 3683
Gbp1	guanylate binding protein 1	14468	M000076_01	949 ± 430	1221 ± 620
Dopey2	dopey family member 2	70028	M010482_01	1036 ± 469	1368 ± 914
Zfp28	zinc finger protein 28	22690	M000986_01	674 ± 516	1067 ± 346
Gtf3a	general transcription factor III A	66596	M012235_01	3153 ± 1751	4350 ± 1735
Haus4	HAUS augmin-like complex, subunit 4	219072	M008941_01	1715 ± 1199	1594 ± 508
Hoxb6	homeobox B6	15414	M000069_01	791 ± 528	1127 ± 248
Glt8d2	glycosyltransferase 8 domain containing 2	74782	M010296_01	1094 ± 512	1557 ± 1191
1700020A23Rik	RIKEN cDNA 1700020A23 gene	75656	M013028_01	752 ± 982	1045 ± 210
Hemgn	hemogen	93966	M008190_01	927 ± 518	1008 ± 231
