# Supplementary material for: Microgenomic Analysis in Skeletal Muscle: Expression Signatures of Individual Fast and Slow Myofibers
Source: PLoS One. 2011 Feb 22;6(2):e16807. doi: 10.1371/journal.pone.0016807 (PMC3043066; doi:10.1371/journal.pone.0016807)
Supplement: Dataset S4 — Additional information for data presented in Table 3. (XLS) [file pone.0016807.s006.xls]

## Sheet: Dataset 4 - Info
Chemello F. et al - Single cell analysis in skeletal muscle: expression profiles of individual fast and slow fibers
Dataset S4
Content:	Additional information about data presented in Table 3
Sheet Type 1	Gene symbol and name for pathways identified in type 1 myofibres
Sheet Type 2B	Gene symbol and name for pathways identified in type 2B myofibres
Gene enrichment in pathways was performed at the DAVID (http://david.abcc.ncifcrf.gov/), interrogating KEGG database

## Sheet: Type 1
Significant pathways in type 1 fibres
mmu03010:Ribosome
Gene ID	Gene Symbol and Name
100040823	Gm10269: predicted gene 10269
100038875	Gm15450: predicted gene 15450
100043295	Gm15500: predicted gene 15500
100034726	Gm15772: ribosomal protein L26 pseudogene
100040066	Gm2581: predicted gene 2581
627889	Gm6807: predicted gene 6807
666487	Gm8129: ribosomal protein L38 pseudogene
100047372	mCG_130059: ribosomal protein L22 pseudogene
110954	Rpl10: ribosomal protein 10
269261	Rpl12: ribosomal protein L12
22121	Rpl13a: ribosomal protein L13A
19921	Rpl19: ribosomal protein L19
19933	Rpl21: ribosomal protein L21
19943	Rpl28: ribosomal protein L28
19944	Rpl29: ribosomal protein L29
54217	Rpl36: ribosomal protein L36
66483	Rpl36al: ribosomal protein L36A-like
19981	Rpl37a: ribosomal protein L37a
67945	Rpl41: ribosomal protein L41
19989	Rpl7: ribosomal protein L7
27176	Rpl7a: ribosomal protein L7A
67186	Rplp2: ribosomal protein, large P2
67097	Rps10: ribosomal protein S10
27207	Rps11: ribosomal protein S11
68052	Rps13: ribosomal protein S13
20068	Rps17: ribosomal protein S17
20084	Rps18: ribosomal protein S18
20088	Rps24: ribosomal protein S24
57294	Rps27: ribosomal protein S27
67941	Rps27l: ribosomal protein S27-like
54127	Rps28: ribosomal protein S28
20103	Rps5: ribosomal protein S5
20104	Rps6: ribosomal protein S6
20116	Rps8: ribosomal protein S8
76846	Rps9: ribosomal protein S9
16785	Rpsa: ribosomal protein SA
22190	Ubc: ubiquitin C
mmu04260:Cardiac muscle contraction
Gene ID	Gene Symbol and Name
11465	Actg1: actin, gamma, cytoplasmic 1
11931	Atp1b1: ATPase, Na+/K+ transporting, beta 1 polypeptide
11933	Atp1b3: ATPase, Na+/K+ transporting, beta 3 polypeptide
67821	Atp1b4: ATPase, (Na+)/K+ transporting, beta 4 polypeptide
11938	Atp2a2: ATPase, Ca++ transporting, cardiac muscle, slow twitch 2
56808	Cacna2d2: calcium channel, voltage-dependent, alpha 2/delta subunit 2
12858	Cox5a: cytochrome c oxidase, subunit Va
12861	Cox6a1: cytochrome c oxidase, subunit VI a, polypeptide 1
110323	Cox6b1: cytochrome c oxidase, subunit VIb polypeptide 1
12865	Cox7a1: cytochrome c oxidase, subunit VIIa 1
66142	Cox7b: cytochrome c oxidase subunit VIIb
78174	Cox7b2: cytochrome c oxidase subunit VIIb2
12867	Cox7c: cytochrome c oxidase, subunit VIIc
12868	Cox8a: cytochrome c oxidase, subunit VIIIa
12869	Cox8b: cytochrome c oxidase, subunit VIIIb
66445	Cyc1: cytochrome c-1
100040287	Gm16418: ubiquinol-cytochrome c reductase subunit pseudogene
17888	Myh6: myosin, heavy polypeptide 6, cardiac muscle, alpha
140781	Myh7: myosin, heavy polypeptide 7, cardiac muscle, beta
17897	Myl3: myosin, light polypeptide 3
20544	Slc9a1: solute carrier family 9 (sodium/hydrogen exchanger), member 1
21924	Tnnc1: troponin C, cardiac/slow skeletal
21956	Tnnt2: troponin T2, cardiac
22004	Tpm2: tropomyosin 2, beta
22273	Uqcrc1: ubiquinol-cytochrome c reductase core protein 1
66694	Uqcrfs1: ubiquinol-cytochrome c reductase, Rieske iron-sulfur polypeptide 1
66576	Uqcrh: ubiquinol-cytochrome c reductase hinge protein
22272	Uqcrq: ubiquinol-cytochrome c reductase, complex III subunit VII
mmu00190:Oxidative phosphorylation
Gene ID	Gene Symbol and Name
11947	Atp5b: ATP synthase, H+ transporting mitochondrial F1 complex, beta subunit
11949	Atp5c1: ATP synthase, H+ transporting, mitochondrial F1 complex, gamma polypeptide 1
67126	Atp5e: ATP synthase, H+ transporting, mitochondrial F1 complex, epsilon subunit
71679	Atp5h: ATP synthase, H+ transporting, mitochondrial F0 complex, subunit d
57423	Atp5j2: ATP synthase, H+ transporting, mitochondrial F0 complex, subunit f, isoform 2
11958	Atp5k: ATP synthase, H+ transporting, mitochondrial F1F0 complex, subunit e
100040708	Atp5l2: ATP synthase, H+ transporting, mitochondrial FO complex, subunit G2, pseudogene
21871	Atp6v0a2: ATPase, H+ transporting, lysosomal V0 subunit A2
11972	Atp6v0d1: ATPase, H+ transporting, lysosomal V0 subunit D1
12858	Cox5a: cytochrome c oxidase, subunit Va
12861	Cox6a1: cytochrome c oxidase, subunit VI a, polypeptide 1
110323	Cox6b1: cytochrome c oxidase, subunit VIb polypeptide 1
12865	Cox7a1: cytochrome c oxidase, subunit VIIa 1
66142	Cox7b: cytochrome c oxidase subunit VIIb
78174	Cox7b2: cytochrome c oxidase subunit VIIb2
12867	Cox7c: cytochrome c oxidase, subunit VIIc
12868	Cox8a: cytochrome c oxidase, subunit VIIIa
12869	Cox8b: cytochrome c oxidase, subunit VIIIb
66445	Cyc1: cytochrome c-1
100040287	Gm16418: ubiquinol-cytochrome c reductase subunit pseudogene
76429	Lhpp: phospholysine phosphohistidine inorganic pyrophosphate phosphatase
67273	Ndufa10: NADH dehydrogenase (ubiquinone) 1 alpha subcomplex 10
69875	Ndufa11: NADH dehydrogenase (ubiquinone) 1 alpha subcomplex 11
66091	Ndufa3: NADH dehydrogenase (ubiquinone) 1 alpha subcomplex, 3
17992	Ndufa4: NADH dehydrogenase (ubiquinone) 1 alpha subcomplex, 4
68375	Ndufa8: NADH dehydrogenase (ubiquinone) 1 alpha subcomplex, 8
68342	Ndufb10: NADH dehydrogenase (ubiquinone) 1 beta subcomplex, 10
66495	Ndufb3: NADH dehydrogenase (ubiquinone) 1 beta subcomplex 3
66916	Ndufb7: NADH dehydrogenase (ubiquinone) 1 beta subcomplex, 7
75406	Ndufs7: NADH dehydrogenase (ubiquinone) Fe-S protein 7
67895	Ppa1: pyrophosphatase (inorganic) 1
67680	Sdhb: succinate dehydrogenase complex, subunit B, iron sulfur (Ip)
66052	Sdhc: succinate dehydrogenase complex, subunit C, integral membrane protein
22273	Uqcrc1: ubiquinol-cytochrome c reductase core protein 1
66694	Uqcrfs1: ubiquinol-cytochrome c reductase, Rieske iron-sulfur polypeptide 1
66576	Uqcrh: ubiquinol-cytochrome c reductase hinge protein
22272	Uqcrq: ubiquinol-cytochrome c reductase, complex III subunit VII
mmu00071:Fatty acid metabolism
Gene ID	Gene Symbol and Name
11363	Acadl: acyl-Coenzyme A dehydrogenase, long-chain
11364	Acadm: acyl-Coenzyme A dehydrogenase, medium chain
11370	Acadvl: acyl-Coenzyme A dehydrogenase, very long chain
11430	Acox1: acyl-Coenzyme A oxidase 1, palmitoyl
80911	Acox3: acyl-Coenzyme A oxidase 3, pristanoyl
14081	Acsl1: acyl-CoA synthetase long-chain family member 1
11532	Adh5: alcohol dehydrogenase 5 (class III), chi polypeptide
11669	Aldh2: aldehyde dehydrogenase 2, mitochondrial
12896	Cpt2: carnitine palmitoyltransferase 2
13177	Dci: dodecenoyl-Coenzyme A delta isomerase (3,2 trans-enoyl-Coenyme A isomerase)
623031	Gm13910: predicted gene 13910
15107	Hadh: hydroxyacyl-Coenzyme A dehydrogenase
23986	Peci: peroxisomal delta3, delta2-enoyl-Coenzyme A isomerase
66491	Polr2l: polymerase (RNA) II (DNA directed) polypeptide L

## Sheet: Type 2B
Significant pathways in type 2B fibres
mmu04910:Insulin signaling pathway
Gene ID	Gene Symbol and Name
11836	Araf: v-raf murine sarcoma 3611 viral oncogene homolog
12315	Calm3: calmodulin 3
53413	Exoc7: exocyst complex component 7
16331	Inpp5d: inositol polyphosphate-5-phosphatase D
19062	Inpp5k: inositol polyphosphate 5-phosphatase K
16370	Irs4: insulin receptor substrate 4
16890	Lipe: lipase, hormone sensitive
26395	Map2k1: mitogen-activated protein kinase kinase 1
26414	Mapk10: mitogen-activated protein kinase 10
17347	Mknk2: MAP kinase-interacting serine/threonine kinase 2
18679	Phka1: phosphorylase kinase alpha 1
18682	Phkg1: phosphorylase kinase gamma 1
18708	Pik3r1: phosphatidylinositol 3-kinase, regulatory subunit, polypeptide 1 (p85 alpha)
18709	Pik3r2: phosphatidylinositol 3-kinase, regulatory subunit, polypeptide 2 (p85 beta)
19046	Ppp1cb: protein phosphatase 1, catalytic subunit, beta isoform
19085	Prkar1b: protein kinase, cAMP dependent regulatory, type I beta
19246	Ptpn1: protein tyrosine phosphatase, non-receptor type 1
19744	Rheb: Ras homolog enriched in brain
72508	Rps6kb1: ribosomal protein S6 kinase, polypeptide 1
23921	Sh2b2: SH2B adaptor protein 2
20418	Shc3: src homology 2 domain-containing transforming protein C3
12703	Socs1: suppressor of cytokine signaling 1
20663	Sos2: son of sevenless homolog 2 (Drosophila)
20787	Srebf1: sterol regulatory element binding transcription factor 1
64930	Tsc1: tuberous sclerosis 1
mmu04310:Wnt signaling pathway
Gene ID	Gene Symbol and Name
70261	2010110P09Rik: RIKEN cDNA 2010110P09 gene
12006	Axin2: axin2
12444	Ccnd2: cyclin D2
12995	Csnk2a1: casein kinase 2, alpha 1 polypeptide
12387	Ctnnb1: catenin (cadherin associated protein), beta 1
67087	Ctnnbip1: catenin beta interacting protein 1
13380	Dkk1: dickkopf homolog 1 (Xenopus laevis)
13543	Dvl2: dishevelled 2, dsh homolog (Drosophila)
26414	Mapk10: mitogen-activated protein kinase 10
18018	Nfatc1: nuclear factor of activated T-cells, cytoplasmic, calcineurin-dependent 1
18021	Nfatc3: nuclear factor of activated T-cells, cytoplasmic, calcineurin-dependent 3
72293	Nkd2: naked cuticle 2 homolog (Drosophila)
18099	Nlk: nemo like kinase
51792	Ppp2r1a: protein phosphatase 2 (formerly 2A), regulatory subunit A (PR 65), alpha isoform
19055	Ppp3ca: protein phosphatase 3, catalytic subunit, alpha isoform
18750	Prkca: protein kinase C, alpha
170758	Rac3: RAS-related C3 botulinum substrate 3
56505	Ruvbl1: RuvB-like protein 1
75826	Senp2: SUMO/sentrin specific peptidase 2
54612	Sfrp5: secreted frizzled-related sequence protein 5
17128	Smad4: MAD homolog 4 (Drosophila)
21416	Tcf7l2: transcription factor 7-like 2, T-cell specific, HMG-box
22408	Wnt1: wingless-related MMTV integration site 1
22414	Wnt2b: wingless related MMTV integration site 2b
22415	Wnt3: wingless-related MMTV integration site 3
22422	Wnt7b: wingless-related MMTV integration site 7B
20890	Wnt8a: wingless-related MMTV integration site 8A
mmu04142:Lysosome
Gene ID	Gene Symbol and Name
11777	Ap3s1: adaptor-related protein complex 3, sigma 1 subunit
11778	Ap3s2: adaptor-related protein complex 3, sigma 2 subunit
11782	Ap4s1: adaptor-related protein complex AP-4, sigma 1
11883	Arsa: arylsulfatase A
54411	Atp6ap1: ATPase, H+ transporting, lysosomal accessory protein 1
12512	Cd63: CD63 antigen
13032	Ctsc: cathepsin C
13033	Ctsd: cathepsin D
13038	Ctsk: cathepsin K
64139	Ctsm: cathepsin M
56629	Dnase2b: deoxyribonuclease II beta
67464	Entpd4: ectonucleoside triphosphate diphosphohydrolase 4
14387	Gaa: glucosidase, alpha, acid
12091	Glb1: galactosidase, beta 1
14667	Gm2a: GM2 ganglioside activator protein
17775	Laptm4a: lysosomal-associated protein transmembrane 4A
72175	Mfsd8: major facilitator superfamily domain containing 8
16541	Napsa: napsin A aspartic peptidase
18010	Neu1: neuraminidase 1
18174	Slc11a2: solute carrier family 11 (proton-coupled divalent metal ion transporters), member 2
12751	Tpp1: tripeptidyl peptidase I
mmu00010:Glycolysis / Gluconeogenesis
Gene ID	Gene Symbol and Name
11522	Adh1: alcohol dehydrogenase 1 (class I)
58810	Akr1a4: aldo-keto reductase family 1, member A4 (aldehyde reductase)
11674	Aldoa: aldolase A, fructose-bisphosphate
12183	Bpgm: 2,3-bisphosphoglycerate mutase
13807	Eno2: enolase 2, gamma neuronal
13808	Eno3: enolase 3, beta muscle
14433	Gapdh: glyceraldehyde-3-phosphate dehydrogenase
14751	Gpi1: glucose phosphate isomerase 1
635419	LOC635419: similar to alcohol dehydrogenase 5 (class III), chi polypeptide
18642	Pfkm: phosphofructokinase, muscle
72157	Pgm2: phosphoglucomutase 2
18746	Pkm2: pyruvate kinase, muscle
